# Supplementary material for: Horizontal DNA Transfer Mechanisms of Bacteria as Weapons of Intragenomic Conflict
Source: PLoS Biol. 2016 Mar 2;14(3):e1002394. doi: 10.1371/journal.pbio.1002394 (PMC4774983; doi:10.1371/journal.pbio.1002394)
Supplement: S1 Data — (XLSX) [file pbio.1002394.s001.xlsx]

## Sheet: Fig 1(A)
SYMMETRICAL TRANSFORMATION
τ	cM	InsertionStrain	Replicate	Strain1	Strain1M1	Strain1M2	Strain1M1M2	Strain2	Strain2M1	Strain2M2	Strain2M1M2
0	0	1	1	479369805	479369805	0	0	478911200	0	0	0
0	0	1	2	461618634	461618634	0	0	496218375	0	0	0
0	0	1	3	435941607	435941607	0	0	521765763	0	0	0
1e-09	0	1	1	508387362	473797128	0	0	449526479	0	0	0
1e-09	0	1	2	537196624	500926007	0	0	420616306	0	0	0
1e-09	0	1	3	492455083	455459507	0	0	465133042	0	0	0
1e-08	0	1	1	428464141	205211664	0	0	529852507	0	0	0
1e-08	0	1	2	451723985	218273382	0	0	506029202	0	0	0
1e-08	0	1	3	450768130	221728068	0	0	507277707	0	0	0
1e-07	0	1	1	511216910	39868783	0	0	447086246	0	0	0
1e-07	0	1	2	470095794	34593732	0	0	488107567	0	0	0
1e-07	0	1	3	425005510	28692169	0	0	532739728	0	0	0
1e-06	0	1	1	489093455	7562021	0	0	468720366	0	0	0
1e-06	0	1	2	538679975	9396141	0	0	419435487	0	0	0
1e-06	0	1	3	514951421	8360198	0	0	443293435	0	0	0
1e-05	0	1	1	447559372	2566838	0	0	511310126	0	0	0
1e-05	0	1	2	493808028	3321770	0	0	464428670	0	0	0
1e-05	0	1	3	479903347	3052028	0	0	479017740	0	0	0
0.0001	0	1	1	563721777	3595660	0	0	394824071	0	0	0
0.0001	0	1	2	465504584	1977386	0	0	492593230	0	0	0
0.0001	0	1	3	556946919	3514845	0	0	401149272	0	0	0
0.001	0	1	1	539676464	2983336	0	0	419447465	0	0	0
0.001	0	1	2	532611401	2719443	0	0	425645623	0	0	0
0.001	0	1	3	463394479	1769350	0	0	495586540	0	0	0
0.01	0	1	1	541560413	2973901	0	0	416974455	0	0	0
0.01	0	1	2	499065863	2345055	0	0	459474456	0	0	0
0.01	0	1	3	520717000	2630598	0	0	437720336	0	0	0
0.1	0	1	1	516300873	2427382	0	0	441903197	0	0	0
0.1	0	1	2	497360407	2319967	0	0	461060914	0	0	0
0.1	0	1	3	533832530	2895242	0	0	424611063	0	0	0
0	0.025	1	1	136936436	136936436	0	0	816756131	0	0	0
0	0.025	1	2	169541899	169541899	0	0	783501307	0	0	0
0	0.025	1	3	121578917	121578917	0	0	833271247	0	0	0
1e-09	0.025	1	1	148097745	124983783	0	0	804980986	0	0	0
1e-09	0.025	1	2	147098392	119303019	0	0	807739389	0	0	0
1e-09	0.025	1	3	118115267	95430491	0	0	836697605	0	0	0
1e-08	0.025	1	1	208278298	71199753	0	0	747511613	0	0	0
1e-08	0.025	1	2	234990716	79203687	0	0	720276091	0	0	0
1e-08	0.025	1	3	158660930	49658862	0	0	797129895	0	0	0
1e-07	0.025	1	1	366882701	22646757	0	0	589430279	0	0	0
1e-07	0.025	1	2	344851209	20599340	0	0	612409617	0	0	0
1e-07	0.025	1	3	412214699	27389683	0	0	544225407	0	0	0
1e-06	0.025	1	1	437251421	6421876	0	0	520069992	0	0	0
1e-06	0.025	1	2	407424287	5426643	0	0	549656018	0	0	0
1e-06	0.025	1	3	419881200	5701529	0	0	538132567	0	0	0
1e-05	0.025	1	1	463793660	2737375	0	0	493522616	0	0	0
1e-05	0.025	1	2	419247330	2139886	0	0	539151298	0	0	0
1e-05	0.025	1	3	433498644	2367510	0	0	525117009	0	0	0
0.0001	0.025	1	1	484572334	2201287	0	0	473938334	0	0	0
0.0001	0.025	1	2	467429369	1975257	0	0	490457236	0	0	0
0.0001	0.025	1	3	459512359	1856744	0	0	499369708	0	0	0
0.001	0.025	1	1	473951101	1922349	0	0	484298135	0	0	0
0.001	0.025	1	2	472976741	1794359	0	0	485369353	0	0	0
0.001	0.025	1	3	434398664	1437776	0	0	524539127	0	0	0
0.01	0.025	1	1	455739154	1755766	0	0	502806570	0	0	0
0.01	0.025	1	2	450777764	1686587	0	0	508176958	0	0	0
0.01	0.025	1	3	433504015	1410919	0	0	524472720	0	0	0
0.1	0.025	1	1	455385278	1735219	0	0	502055561	0	0	0
0.1	0.025	1	2	481800850	2042222	0	0	477030896	0	0	0
0.1	0.025	1	3	507596779	2586314	0	0	450089827	0	0	0
0	0.05	1	1	49237625	49237625	0	0	905885304	0	0	0
0	0.05	1	2	43148015	43148015	0	0	911623280	0	0	0
0	0.05	1	3	48676617	48676617	0	0	905373330	0	0	0
1e-09	0.05	1	1	62893743	50237047	0	0	891871491	0	0	0
1e-09	0.05	1	2	53469094	42869675	0	0	901687817	0	0	0
1e-09	0.05	1	3	58553824	45340427	0	0	895794189	0	0	0
1e-08	0.05	1	1	111730164	30923881	0	0	843881251	0	0	0
1e-08	0.05	1	2	142119236	43444620	0	0	812742108	0	0	0
1e-08	0.05	1	3	124924578	36955782	0	0	830027072	0	0	0
1e-07	0.05	1	1	266585509	14442026	0	0	689670021	0	0	0
1e-07	0.05	1	2	266906912	14498281	0	0	690073123	0	0	0
1e-07	0.05	1	3	290429319	16063544	0	0	665405650	0	0	0
1e-06	0.05	1	1	312477084	3588757	0	0	644338200	0	0	0
1e-06	0.05	1	2	397432559	5311816	0	0	560396571	0	0	0
1e-06	0.05	1	3	358230969	4468432	0	0	599165471	0	0	0
1e-05	0.05	1	1	457803883	2803674	0	0	500153981	0	0	0
1e-05	0.05	1	2	444913951	2528467	0	0	512568835	0	0	0
1e-05	0.05	1	3	381625101	1714935	0	0	575806373	0	0	0
0.0001	0.05	1	1	458685739	1924227	0	0	499372156	0	0	0
0.0001	0.05	1	2	426673435	1594038	0	0	531257623	0	0	0
0.0001	0.05	1	3	409986862	1393377	0	0	547679337	0	0	0
0.001	0.05	1	1	425465081	1328347	0	0	532447096	0	0	0
0.001	0.05	1	2	389999008	1048423	0	0	568172942	0	0	0
0.001	0.05	1	3	457635274	1751453	0	0	500223566	0	0	0
0.01	0.05	1	1	394270605	1084345	0	0	563812226	0	0	0
0.01	0.05	1	2	408545330	1217265	0	0	549422224	0	0	0
0.01	0.05	1	3	393394112	1043022	0	0	563960908	0	0	0
0.1	0.05	1	1	399409156	1166115	0	0	558757308	0	0	0
0.1	0.05	1	2	413113753	1299548	0	0	543815687	0	0	0
0.1	0.05	1	3	518551978	2612507	0	0	438950953	0	0	0
0	0.075	1	1	26611465	26611465	0	0	927789005	0	0	0
0	0.075	1	2	29826357	29826357	0	0	924165759	0	0	0
0	0.075	1	3	25840968	25840968	0	0	928801683	0	0	0
1e-09	0.075	1	1	41486433	33346166	0	0	912389425	0	0	0
1e-09	0.075	1	2	30661190	24189697	0	0	924249209	0	0	0
1e-09	0.075	1	3	35915901	28281867	0	0	918529704	0	0	0
1e-08	0.075	1	1	67765973	19400725	0	0	888150971	0	0	0
1e-08	0.075	1	2	74586986	21698975	0	0	880541841	0	0	0
1e-08	0.075	1	3	79076210	24083078	0	0	875651060	0	0	0
1e-07	0.075	1	1	190690528	9608141	0	0	765594837	0	0	0
1e-07	0.075	1	2	240639558	12914414	0	0	714895496	0	0	0
1e-07	0.075	1	3	202506105	9933522	0	0	753271970	0	0	0
1e-06	0.075	1	1	258019465	2788738	0	0	698906877	0	0	0
1e-06	0.075	1	2	284956803	3163465	0	0	671942401	0	0	0
1e-06	0.075	1	3	297502976	3284346	0	0	659033902	0	0	0
1e-05	0.075	1	1	394446965	2028233	0	0	562499211	0	0	0
1e-05	0.075	1	2	311802111	1191920	0	0	644855121	0	0	0
1e-05	0.075	1	3	374077020	1787280	0	0	582860411	0	0	0
0.0001	0.075	1	1	379232718	1117476	0	0	577515131	0	0	0
0.0001	0.075	1	2	374833365	1162003	0	0	582774140	0	0	0
0.0001	0.075	1	3	364476841	1021466	0	0	593042305	0	0	0
0.001	0.075	1	1	404376052	1225998	0	0	553111959	0	0	0
0.001	0.075	1	2	358492234	828919	0	0	598976389	0	0	0
0.001	0.075	1	3	378492035	1014114	0	0	578741078	0	0	0
0.01	0.075	1	1	427773026	1501292	0	0	528705465	0	0	0
0.01	0.075	1	2	393145234	1147522	0	0	563462932	0	0	0
0.01	0.075	1	3	381938823	960891	0	0	575587065	0	0	0
0.1	0.075	1	1	398779415	1175220	0	0	558998582	0	0	0
0.1	0.075	1	2	385460499	948453	0	0	572269739	0	0	0
0.1	0.075	1	3	411007888	1285349	0	0	545979995	0	0	0
0	0.1	1	1	20806379	20806379	0	0	932695485	0	0	0
0	0.1	1	2	18018868	18018868	0	0	936334322	0	0	0
0	0.1	1	3	16824232	16824232	0	0	937334767	0	0	0
1e-09	0.1	1	1	23854885	19227594	0	0	930162682	0	0	0
1e-09	0.1	1	2	17919129	14122480	0	0	936986239	0	0	0
1e-09	0.1	1	3	20347460	16503858	0	0	934037590	0	0	0
1e-08	0.1	1	1	59100581	16820399	0	0	895572935	0	0	0
1e-08	0.1	1	2	50044344	14669472	0	0	905055974	0	0	0
1e-08	0.1	1	3	53962783	15753854	0	0	900589117	0	0	0
1e-07	0.1	1	1	156233053	7797440	0	0	799604387	0	0	0
1e-07	0.1	1	2	147216638	7209569	0	0	807780291	0	0	0
1e-07	0.1	1	3	167508088	8676422	0	0	787465775	0	0	0
1e-06	0.1	1	1	280230929	3201448	0	0	675266323	0	0	0
1e-06	0.1	1	2	271427119	3012723	0	0	684527624	0	0	0
1e-06	0.1	1	3	267537735	2943389	0	0	689211152	0	0	0
1e-05	0.1	1	1	330884137	1324967	0	0	625660584	0	0	0
1e-05	0.1	1	2	356263998	1554369	0	0	599940474	0	0	0
1e-05	0.1	1	3	321586566	1234622	0	0	635776014	0	0	0
0.0001	0.1	1	1	375933946	1131827	0	0	580864754	0	0	0
0.0001	0.1	1	2	343593384	845601	0	0	613221713	0	0	0
0.0001	0.1	1	3	396058001	1318577	0	0	559632779	0	0	0
0.001	0.1	1	1	348204693	793024	0	0	609038546	0	0	0
0.001	0.1	1	2	355350830	772051	0	0	602184248	0	0	0
0.001	0.1	1	3	307192489	547831	0	0	650627649	0	0	0
0.01	0.1	1	1	379178315	986531	0	0	576909283	0	0	0
0.01	0.1	1	2	338710782	708384	0	0	618051616	0	0	0
0.01	0.1	1	3	369674083	877673	0	0	587801195	0	0	0
0.1	0.1	1	1	340588823	709210	0	0	616362353	0	0	0
0.1	0.1	1	2	358367870	838156	0	0	599306823	0	0	0
0.1	0.1	1	3	294830757	505139	0	0	662722887	0	0	0
0	0.175	1	1	4974812	4974812	0	0	950050281	0	0	0
0	0.175	1	2	4313594	4313594	0	0	950822229	0	0	0
0	0.175	1	3	5402675	5402675	0	0	948965563	0	0	0
1e-09	0.175	1	1	5815055	4816998	0	0	949217179	0	0	0
1e-09	0.175	1	2	6363257	5302340	0	0	948427415	0	0	0
1e-09	0.175	1	3	5469883	4745978	0	0	949765623	0	0	0
1e-08	0.175	1	1	14615550	4553488	0	0	939893081	0	0	0
1e-08	0.175	1	2	21309008	5636334	0	0	932688141	0	0	0
1e-08	0.175	1	3	17559059	5056864	0	0	937327297	0	0	0
1e-07	0.175	1	1	68524264	3363402	0	0	887679081	0	0	0
1e-07	0.175	1	2	64325944	3113354	0	0	890407098	0	0	0
1e-07	0.175	1	3	73492818	3534234	0	0	881785387	0	0	0
1e-06	0.175	1	1	144125330	1404099	0	0	811354529	0	0	0
1e-06	0.175	1	2	117976089	1134209	0	0	838002337	0	0	0
1e-06	0.175	1	3	139005005	1333234	0	0	816235827	0	0	0
1e-05	0.175	1	1	235603655	740616	0	0	720498475	0	0	0
1e-05	0.175	1	2	249665665	864319	0	0	705803374	0	0	0
1e-05	0.175	1	3	238315404	728733	0	0	716798375	0	0	0
0.0001	0.175	1	1	247247495	394177	0	0	709443859	0	0	0
0.0001	0.175	1	2	290876076	540886	0	0	664812275	0	0	0
0.0001	0.175	1	3	256917328	430104	0	0	699699629	0	0	0
0.001	0.175	1	1	275981389	424114	0	0	679910525	0	0	0
0.001	0.175	1	2	262057110	333244	0	0	694890030	0	0	0
0.001	0.175	1	3	298181035	454078	0	0	658255030	0	0	0
0.01	0.175	1	1	261656423	325204	0	0	694545992	0	0	0
0.01	0.175	1	2	286308822	446389	0	0	670502542	0	0	0
0.01	0.175	1	3	271059590	384361	0	0	685174753	0	0	0
0.1	0.175	1	1	231303159	242478	0	0	724327213	0	0	0
0.1	0.175	1	2	274346547	407388	0	0	681853104	0	0	0
0.1	0.175	1	3	275305013	377084	0	0	680920143	0	0	0
0	0.25	1	1	2049967	2049967	0	0	952172747	0	0	0
0	0.25	1	2	2200469	2200469	0	0	952542054	0	0	0
0	0.25	1	3	1772537	1772537	0	0	952113088	0	0	0
1e-09	0.25	1	1	2226311	1863130	0	0	953067840	0	0	0
1e-09	0.25	1	2	3417866	2395674	0	0	951127228	0	0	0
1e-09	0.25	1	3	3086260	2454953	0	0	951400371	0	0	0
1e-08	0.25	1	1	9046548	2580704	0	0	944982517	0	0	0
1e-08	0.25	1	2	5346046	1858097	0	0	949453864	0	0	0
1e-08	0.25	1	3	6747343	2093117	0	0	947267670	0	0	0
1e-07	0.25	1	1	31386936	1585573	0	0	923292024	0	0	0
1e-07	0.25	1	2	26348165	1398815	0	0	927138798	0	0	0
1e-07	0.25	1	3	29086602	1613085	0	0	925380412	0	0	0
1e-06	0.25	1	1	78033491	770298	0	0	876710748	0	0	0
1e-06	0.25	1	2	72815415	731350	0	0	882660135	0	0	0
1e-06	0.25	1	3	81805893	777129	0	0	872463914	0	0	0
1e-05	0.25	1	1	172211386	459714	0	0	782207235	0	0	0
1e-05	0.25	1	2	147615327	345566	0	0	808071791	0	0	0
1e-05	0.25	1	3	167045520	430563	0	0	788550943	0	0	0
0.0001	0.25	1	1	180057890	189669	0	0	776175249	0	0	0
0.0001	0.25	1	2	205551561	250460	0	0	750544002	0	0	0
0.0001	0.25	1	3	182836018	196410	0	0	772661804	0	0	0
0.001	0.25	1	1	190314459	143300	0	0	765455460	0	0	0
0.001	0.25	1	2	190738761	148141	0	0	766070903	0	0	0
0.001	0.25	1	3	199027747	164578	0	0	757219205	0	0	0
0.01	0.25	1	1	194659421	134267	0	0	761451304	0	0	0
0.01	0.25	1	2	222587007	198313	0	0	733946614	0	0	0
0.01	0.25	1	3	177291578	105982	0	0	778540497	0	0	0
0.1	0.25	1	1	199644724	162254	0	0	756154386	0	0	0
0.1	0.25	1	2	201171813	158358	0	0	754660748	0	0	0
0.1	0.25	1	3	198923615	175529	0	0	757680389	0	0	0
0	0	2	1	505769423	452251193	0	0	452251193	0	0	0
0	0	2	2	438757337	519382249	0	0	519382249	0	0	0
0	0	2	3	505202333	452772579	0	0	452772579	0	0	0
1e-09	0	2	1	469279007	524159452	0	0	488682261	0	0	0
1e-09	0	2	2	496251796	496967670	0	0	461758768	0	0	0
1e-09	0	2	3	476733164	515259385	0	0	480789104	0	0	0
1e-08	0	2	1	477995403	713071858	0	0	480042739	0	0	0
1e-08	0	2	2	476140307	718386681	0	0	481668035	0	0	0
1e-08	0	2	3	457828078	730815694	0	0	499934729	0	0	0
1e-07	0	2	1	444091932	926059332	0	0	514294573	0	0	0
1e-07	0	2	2	540567901	911681989	0	0	416940008	0	0	0
1e-07	0	2	3	511471928	917201623	0	0	446360262	0	0	0
1e-06	0	2	1	461521746	951601999	0	0	496859796	0	0	0
1e-06	0	2	2	502046407	950677844	0	0	456574095	0	0	0
1e-06	0	2	3	532044881	949288788	0	0	426605373	0	0	0
1e-05	0	2	1	534046020	954701137	0	0	424795750	0	0	0
1e-05	0	2	2	485781101	955400010	0	0	472789109	0	0	0
1e-05	0	2	3	441447529	956335677	0	0	517358816	0	0	0
0.0001	0	2	1	521607470	955578958	0	0	436784959	0	0	0
0.0001	0	2	2	504010243	956238146	0	0	454793253	0	0	0
0.0001	0	2	3	516070802	955996891	0	0	442579034	0	0	0
0.001	0	2	1	551526486	955246284	0	0	406870686	0	0	0
0.001	0	2	2	507631992	955810586	0	0	450621742	0	0	0
0.001	0	2	3	527340678	956181124	0	0	431651872	0	0	0
0.01	0	2	1	532703838	955392260	0	0	425610245	0	0	0
0.01	0	2	2	507044154	956266950	0	0	451584747	0	0	0
0.01	0	2	3	475361939	957132620	0	0	483648694	0	0	0
0.1	0	2	1	535306507	955680945	0	0	423483058	0	0	0
0.1	0	2	2	545092079	956211751	0	0	414292034	0	0	0
0.1	0	2	3	553437382	956027865	0	0	405594933	0	0	0
0	0.0243902	2	1	832460648	121581786	0	0	121581786	0	0	0
0	0.0243902	2	2	852851360	102283875	0	0	102283875	0	0	0
0	0.0243902	2	3	824331154	130146561	0	0	130146561	0	0	0
1e-09	0.0243902	2	1	828303667	132124431	0	0	126060862	0	0	0
1e-09	0.0243902	2	2	825355889	135805238	0	0	128890853	0	0	0
1e-09	0.0243902	2	3	850920302	109552650	0	0	103791689	0	0	0
1e-08	0.0243902	2	1	778334071	254764788	0	0	172032949	0	0	0
1e-08	0.0243902	2	2	835984194	178971502	0	0	117348408	0	0	0
1e-08	0.0243902	2	3	838250669	176693662	0	0	114615867	0	0	0
1e-07	0.0243902	2	1	687804966	821785950	0	0	249261536	0	0	0
1e-07	0.0243902	2	2	617756741	860496715	0	0	318380204	0	0	0
1e-07	0.0243902	2	3	584178784	871996544	0	0	351323432	0	0	0
1e-06	0.0243902	2	1	548077413	925140623	0	0	387166795	0	0	0
1e-06	0.0243902	2	2	575030838	922506427	0	0	359515502	0	0	0
1e-06	0.0243902	2	3	515985466	925800778	0	0	418770772	0	0	0
1e-05	0.0243902	2	1	557150802	930794311	0	0	378663005	0	0	0
1e-05	0.0243902	2	2	566757503	929551270	0	0	368190345	0	0	0
1e-05	0.0243902	2	3	525910649	930284337	0	0	408571780	0	0	0
0.0001	0.0243902	2	1	554377499	930970486	0	0	380511589	0	0	0
0.0001	0.0243902	2	2	557758854	931499922	0	0	377431170	0	0	0
0.0001	0.0243902	2	3	547118687	930971018	0	0	387461244	0	0	0
0.001	0.0243902	2	1	556309943	932181327	0	0	379482399	0	0	0
0.001	0.0243902	2	2	603705954	930246889	0	0	331327006	0	0	0
0.001	0.0243902	2	3	590091083	930582396	0	0	345094128	0	0	0
0.01	0.0243902	2	1	493069086	932349165	0	0	441748364	0	0	0
0.01	0.0243902	2	2	576221846	930287160	0	0	358432728	0	0	0
0.01	0.0243902	2	3	567407264	931104330	0	0	367607058	0	0	0
0.1	0.0243902	2	1	578463408	930484838	0	0	356282554	0	0	0
0.1	0.0243902	2	2	498945525	932156221	0	0	435620528	0	0	0
0.1	0.0243902	2	3	611348824	930023368	0	0	323984335	0	0	0
0	0.0476191	2	1	901637779	52650000	0	0	52650000	0	0	0
0	0.0476191	2	2	907853410	47323909	0	0	47323909	0	0	0
0	0.0476191	2	3	902810602	51796132	0	0	51796132	0	0	0
1e-09	0.0476191	2	1	898044084	57514746	0	0	56036139	0	0	0
1e-09	0.0476191	2	2	911947666	44904223	0	0	43638274	0	0	0
1e-09	0.0476191	2	3	893673647	61434431	0	0	59740353	0	0	0
1e-08	0.0476191	2	1	893756019	76172179	0	0	59345477	0	0	0
1e-08	0.0476191	2	2	908874572	58658846	0	0	45128653	0	0	0
1e-08	0.0476191	2	3	893622965	77221321	0	0	59930369	0	0	0
1e-07	0.0476191	2	1	856908702	301032993	0	0	85563680	0	0	0
1e-07	0.0476191	2	2	856199046	303284809	0	0	86739606	0	0	0
1e-07	0.0476191	2	3	871713514	259495745	0	0	72919231	0	0	0
1e-06	0.0476191	2	1	620676660	897140062	0	0	292365007	0	0	0
1e-06	0.0476191	2	2	584082259	899497534	0	0	328436882	0	0	0
1e-06	0.0476191	2	3	590680543	898617085	0	0	321582219	0	0	0
1e-05	0.0476191	2	1	586579177	906301609	0	0	326092725	0	0	0
1e-05	0.0476191	2	2	586874869	905876862	0	0	325321572	0	0	0
1e-05	0.0476191	2	3	602956458	905609390	0	0	309283627	0	0	0
0.0001	0.0476191	2	1	544113722	908049696	0	0	367692194	0	0	0
0.0001	0.0476191	2	2	536565976	908700970	0	0	375828437	0	0	0
0.0001	0.0476191	2	3	612939680	907250891	0	0	300174347	0	0	0
0.001	0.0476191	2	1	562740739	909222732	0	0	350483834	0	0	0
0.001	0.0476191	2	2	648891732	905473256	0	0	264261690	0	0	0
0.001	0.0476191	2	3	528991402	909278058	0	0	383513115	0	0	0
0.01	0.0476191	2	1	559688966	907908805	0	0	352399898	0	0	0
0.01	0.0476191	2	2	647614966	905193117	0	0	264939976	0	0	0
0.01	0.0476191	2	3	587403225	907550612	0	0	325097130	0	0	0
0.1	0.0476191	2	1	585248634	907840225	0	0	327319966	0	0	0
0.1	0.0476191	2	2	583675855	907801207	0	0	328943567	0	0	0
0.1	0.0476191	2	3	522892562	909058702	0	0	389334568	0	0	0
0	0.0697674	2	1	930170084	24522453	0	0	24522453	0	0	0
0	0.0697674	2	2	927493623	27780811	0	0	27780811	0	0	0
0	0.0697674	2	3	928294077	26914278	0	0	26914278	0	0	0
1e-09	0.0697674	2	1	926706199	28993484	0	0	28456982	0	0	0
1e-09	0.0697674	2	2	924585650	30113645	0	0	29505375	0	0	0
1e-09	0.0697674	2	3	922460202	32553273	0	0	31909162	0	0	0
1e-08	0.0697674	2	1	922011559	38033565	0	0	31907539	0	0	0
1e-08	0.0697674	2	2	920566654	39363497	0	0	33006600	0	0	0
1e-08	0.0697674	2	3	920707419	39441721	0	0	33171332	0	0	0
1e-07	0.0697674	2	1	917141884	93058827	0	0	33741472	0	0	0
1e-07	0.0697674	2	2	910545209	105836481	0	0	38918007	0	0	0
1e-07	0.0697674	2	3	904060687	116928165	0	0	43272099	0	0	0
1e-06	0.0697674	2	1	663691900	870375644	0	0	227629867	0	0	0
1e-06	0.0697674	2	2	662039294	869876800	0	0	229684674	0	0	0
1e-06	0.0697674	2	3	743096508	854448723	0	0	151285830	0	0	0
1e-05	0.0697674	2	1	636461762	882828679	0	0	255776016	0	0	0
1e-05	0.0697674	2	2	598349047	883979137	0	0	292949703	0	0	0
1e-05	0.0697674	2	3	661818777	880554412	0	0	229578538	0	0	0
0.0001	0.0697674	2	1	593385847	884899135	0	0	297386283	0	0	0
0.0001	0.0697674	2	2	549556684	886603342	0	0	341466186	0	0	0
0.0001	0.0697674	2	3	621591340	884368379	0	0	269829840	0	0	0
0.001	0.0697674	2	1	614071062	885036769	0	0	277119743	0	0	0
0.001	0.0697674	2	2	688258459	881108795	0	0	203882669	0	0	0
0.001	0.0697674	2	3	574497005	885547065	0	0	315975163	0	0	0
0.01	0.0697674	2	1	610215769	884117993	0	0	280722579	0	0	0
0.01	0.0697674	2	2	588915392	885024095	0	0	301675747	0	0	0
0.01	0.0697674	2	3	614467699	884629353	0	0	276479492	0	0	0
0.1	0.0697674	2	1	634652481	884746976	0	0	257401522	0	0	0
0.1	0.0697674	2	2	628829814	883680488	0	0	262452778	0	0	0
0.1	0.0697674	2	3	615353147	885081705	0	0	276369893	0	0	0
0	0.0909091	2	1	932722030	21820550	0	0	21820550	0	0	0
0	0.0909091	2	2	933257620	21674362	0	0	21674362	0	0	0
0	0.0909091	2	3	936562377	18667430	0	0	18667430	0	0	0
1e-09	0.0909091	2	1	932914381	21367210	0	0	21042926	0	0	0
1e-09	0.0909091	2	2	933354624	21120995	0	0	20847454	0	0	0
1e-09	0.0909091	2	3	928517391	25606767	0	0	25232052	0	0	0
1e-08	0.0909091	2	1	929766893	27647336	0	0	24106079	0	0	0
1e-08	0.0909091	2	2	932383318	24590903	0	0	21365469	0	0	0
1e-08	0.0909091	2	3	938000089	18574271	0	0	16176926	0	0	0
1e-07	0.0909091	2	1	929360904	51938944	0	0	22358000	0	0	0
1e-07	0.0909091	2	2	926474905	56739520	0	0	24440068	0	0	0
1e-07	0.0909091	2	3	929380347	51239288	0	0	22005522	0	0	0
1e-06	0.0909091	2	1	829340714	525066137	0	0	75268728	0	0	0
1e-06	0.0909091	2	2	857268143	416971877	0	0	59230074	0	0	0
1e-06	0.0909091	2	3	875585606	339943708	0	0	47742569	0	0	0
1e-05	0.0909091	2	1	660706861	858761681	0	0	210167680	0	0	0
1e-05	0.0909091	2	2	664299621	859773036	0	0	207420679	0	0	0
1e-05	0.0909091	2	3	722828719	852442989	0	0	149720308	0	0	0
0.0001	0.0909091	2	1	664409677	860129983	0	0	206819987	0	0	0
0.0001	0.0909091	2	2	669826663	859722891	0	0	201511461	0	0	0
0.0001	0.0909091	2	3	653388641	860788532	0	0	217752984	0	0	0
0.001	0.0909091	2	1	637963590	862427837	0	0	233314589	0	0	0
0.001	0.0909091	2	2	669916664	860678741	0	0	201535427	0	0	0
0.001	0.0909091	2	3	685827580	859087126	0	0	185852044	0	0	0
0.01	0.0909091	2	1	671840824	859477524	0	0	199341633	0	0	0
0.01	0.0909091	2	2	660097990	860541901	0	0	210986942	0	0	0
0.01	0.0909091	2	3	675813029	859387367	0	0	195584955	0	0	0
0.1	0.0909091	2	1	657022340	861153531	0	0	214317619	0	0	0
0.1	0.0909091	2	2	622605233	863783055	0	0	248925251	0	0	0
0.1	0.0909091	2	3	634261564	861989539	0	0	236220806	0	0	0
0	0.148936	2	1	947174807	7835893	0	0	7835893	0	0	0
0	0.148936	2	2	943150980	10519626	0	0	10519626	0	0	0
0	0.148936	2	3	946504177	8172410	0	0	8172410	0	0	0
1e-09	0.148936	2	1	946231757	8266239	0	0	8200367	0	0	0
1e-09	0.148936	2	2	948437411	6401593	0	0	6346383	0	0	0
1e-09	0.148936	2	3	946615630	7805618	0	0	7732961	0	0	0
1e-08	0.148936	2	1	945908072	8987476	0	0	8284454	0	0	0
1e-08	0.148936	2	2	945725663	8984841	0	0	8244551	0	0	0
1e-08	0.148936	2	3	947915441	7832320	0	0	7194797	0	0	0
1e-07	0.148936	2	1	946764104	13041321	0	0	7347890	0	0	0
1e-07	0.148936	2	2	944956234	14745870	0	0	8259025	0	0	0
1e-07	0.148936	2	3	945359326	14681936	0	0	8245452	0	0	0
1e-06	0.148936	2	1	941419817	39612170	0	0	8524118	0	0	0
1e-06	0.148936	2	2	937477843	50531355	0	0	10858736	0	0	0
1e-06	0.148936	2	3	941707436	39749856	0	0	8454202	0	0	0
1e-05	0.148936	2	1	933534408	77716607	0	0	11199441	0	0	0
1e-05	0.148936	2	2	935576406	69508188	0	0	10032271	0	0	0
1e-05	0.148936	2	3	927061505	94836169	0	0	13678821	0	0	0
0.0001	0.148936	2	1	930171342	88840619	0	0	12025463	0	0	0
0.0001	0.148936	2	2	914637812	137198186	0	0	18782695	0	0	0
0.0001	0.148936	2	3	931073298	85309541	0	0	11539839	0	0	0
0.001	0.148936	2	1	933707776	78068066	0	0	10431438	0	0	0
0.001	0.148936	2	2	916778770	131397418	0	0	17872264	0	0	0
0.001	0.148936	2	3	932979603	80910641	0	0	10860229	0	0	0
0.01	0.148936	2	1	925611301	104038057	0	0	14028031	0	0	0
0.01	0.148936	2	2	911127064	149151600	0	0	20241200	0	0	0
0.01	0.148936	2	3	928736691	94970604	0	0	12762012	0	0	0
0.1	0.148936	2	1	910480513	151288229	0	0	20471259	0	0	0
0.1	0.148936	2	2	924436920	104076969	0	0	14067559	0	0	0
0.1	0.148936	2	3	919832773	122030954	0	0	16605352	0	0	0
0	0.2	2	1	949547158	4608066	0	0	4608066	0	0	0
0	0.2	2	2	950324082	4325693	0	0	4325693	0	0	0
0	0.2	2	3	950568422	3554641	0	0	3554641	0	0	0
1e-09	0.2	2	1	952047959	3556530	0	0	3536888	0	0	0
1e-09	0.2	2	2	950858542	3834909	0	0	3813127	0	0	0
1e-09	0.2	2	3	951146823	4091063	0	0	4067951	0	0	0
1e-08	0.2	2	1	951490889	3738017	0	0	3517560	0	0	0
1e-08	0.2	2	2	950351687	4133161	0	0	3884629	0	0	0
1e-08	0.2	2	3	946862361	6155098	0	0	5812888	0	0	0
1e-07	0.2	2	1	950932569	5314577	0	0	3407223	0	0	0
1e-07	0.2	2	2	951355966	4913301	0	0	3132637	0	0	0
1e-07	0.2	2	3	949954048	6217290	0	0	4018064	0	0	0
1e-06	0.2	2	1	950131814	11234524	0	0	3080794	0	0	0
1e-06	0.2	2	2	949699265	12895489	0	0	3534462	0	0	0
1e-06	0.2	2	3	948601364	15356212	0	0	4270274	0	0	0
1e-05	0.2	2	1	943451497	27186811	0	0	5125868	0	0	0
1e-05	0.2	2	2	942574500	32841425	0	0	6151593	0	0	0
1e-05	0.2	2	3	944460902	28235911	0	0	5287550	0	0	0
0.0001	0.2	2	1	945287613	27716394	0	0	4883473	0	0	0
0.0001	0.2	2	2	944982726	29012587	0	0	5104824	0	0	0
0.0001	0.2	2	3	947093662	23270132	0	0	4097112	0	0	0
0.001	0.2	2	1	946997424	22588619	0	0	3949653	0	0	0
0.001	0.2	2	2	945127404	27622411	0	0	4807702	0	0	0
0.001	0.2	2	3	946419886	25131287	0	0	4384950	0	0	0
0.01	0.2	2	1	945608170	26320896	0	0	4605337	0	0	0
0.01	0.2	2	2	944273331	28765748	0	0	4996139	0	0	0
0.01	0.2	2	3	940553482	36733970	0	0	6379211	0	0	0
0.1	0.2	2	1	942506267	33463910	0	0	5843848	0	0	0
0.1	0.2	2	2	939924184	41249006	0	0	7199403	0	0	0
0.1	0.2	2	3	940221815	38213459	0	0	6655492	0	0	0
ASYMMETRICAL TRANSFORMATION
τ	cM	InsertionStrain	Replicate	Strain1	Strain1M1	Strain1M2	Strain1M1M2	Strain2	Strain2M1	Strain2M2	Strain2M1M2
0	0	1	1	505939888	505939888	0	0	451507739	0	0	0
0	0	1	2	468358953	468358953	0	0	488861710	0	0	0
0	0	1	3	465209869	465209869	0	0	493052390	0	0	0
1e-09	0	1	1	473578564	436515608	0	0	483973238	0	0	0
1e-09	0	1	2	486674417	448087278	0	0	471482896	0	0	0
1e-09	0	1	3	473715365	432732255	0	0	484534197	0	0	0
1e-08	0	1	1	400726770	161420311	0	0	557643487	0	0	0
1e-08	0	1	2	532266220	238108097	0	0	425357362	0	0	0
1e-08	0	1	3	476824555	199783504	0	0	481253161	0	0	0
1e-07	0	1	1	535513896	31790043	0	0	422962633	0	0	0
1e-07	0	1	2	499949323	28023980	0	0	458590197	0	0	0
1e-07	0	1	3	551136223	31562467	0	0	407035613	0	0	0
1e-06	0	1	1	529985573	6714627	0	0	428060324	0	0	0
1e-06	0	1	2	539399045	6711155	0	0	418928824	0	0	0
1e-06	0	1	3	523490618	6609981	0	0	435062554	0	0	0
1e-05	0	1	1	469796142	2165120	0	0	488626514	0	0	0
1e-05	0	1	2	527433924	2876629	0	0	431185640	0	0	0
1e-05	0	1	3	527280687	2962318	0	0	431450719	0	0	0
0.0001	0	1	1	513883984	1998260	0	0	444912955	0	0	0
0.0001	0	1	2	523014118	1983115	0	0	435432419	0	0	0
0.0001	0	1	3	472052440	1556363	0	0	486196878	0	0	0
0.001	0	1	1	510537205	1752216	0	0	448607611	0	0	0
0.001	0	1	2	515411858	1855729	0	0	443869939	0	0	0
0.001	0	1	3	542069333	2137862	0	0	416212841	0	0	0
0.01	0	1	1	584100490	2533899	0	0	374257955	0	0	0
0.01	0	1	2	473504603	1503337	0	0	484793315	0	0	0
0.01	0	1	3	541190580	2103865	0	0	417073456	0	0	0
0.1	0	1	1	498861569	1675872	0	0	459899039	0	0	0
0.1	0	1	2	516825316	1836066	0	0	442100027	0	0	0
0.1	0	1	3	506993519	1765897	0	0	451941594	0	0	0
0	0.025	1	1	127364983	127364983	0	0	826545869	0	0	0
0	0.025	1	2	120570675	120570675	0	0	833861858	0	0	0
0	0.025	1	3	118067286	118067286	0	0	836145466	0	0	0
1e-09	0.025	1	1	133935640	111645859	0	0	820288287	0	0	0
1e-09	0.025	1	2	146207667	118573850	0	0	808702987	0	0	0
1e-09	0.025	1	3	132104094	106803026	0	0	822678215	0	0	0
1e-08	0.025	1	1	236696049	73133460	0	0	719341252	0	0	0
1e-08	0.025	1	2	215480030	66965056	0	0	740651140	0	0	0
1e-08	0.025	1	3	242049782	76191078	0	0	713392015	0	0	0
1e-07	0.025	1	1	331050640	16071878	0	0	625686202	0	0	0
1e-07	0.025	1	2	321201934	15804538	0	0	636088362	0	0	0
1e-07	0.025	1	3	390170884	20907555	0	0	566737635	0	0	0
1e-06	0.025	1	1	439274228	5243546	0	0	518856984	0	0	0
1e-06	0.025	1	2	414097944	4573314	0	0	543031167	0	0	0
1e-06	0.025	1	3	440409915	5176812	0	0	517182727	0	0	0
1e-05	0.025	1	1	488147845	2467779	0	0	470016715	0	0	0
1e-05	0.025	1	2	435090264	2006090	0	0	523345515	0	0	0
1e-05	0.025	1	3	508427586	2616118	0	0	449669418	0	0	0
0.0001	0.025	1	1	493367226	1834499	0	0	464776816	0	0	0
0.0001	0.025	1	2	432723894	1287517	0	0	524554554	0	0	0
0.0001	0.025	1	3	476370172	1633253	0	0	481247795	0	0	0
0.001	0.025	1	1	441264972	1233456	0	0	517178783	0	0	0
0.001	0.025	1	2	438388016	1183023	0	0	519995287	0	0	0
0.001	0.025	1	3	550909537	2276239	0	0	406960783	0	0	0
0.01	0.025	1	1	439257574	1163655	0	0	519147589	0	0	0
0.01	0.025	1	2	446802134	1155406	0	0	510761812	0	0	0
0.01	0.025	1	3	491555479	1565390	0	0	466789897	0	0	0
0.1	0.025	1	1	460432415	1357586	0	0	498537193	0	0	0
0.1	0.025	1	2	393671250	867110	0	0	564951773	0	0	0
0.1	0.025	1	3	414786894	992717	0	0	543361498	0	0	0
0	0.05	1	1	46905754	46905754	0	0	907733132	0	0	0
0	0.05	1	2	55674793	55674793	0	0	898831984	0	0	0
0	0.05	1	3	53606579	53606579	0	0	900090340	0	0	0
1e-09	0.05	1	1	61569380	48319269	0	0	892860493	0	0	0
1e-09	0.05	1	2	44363788	37453250	0	0	911267754	0	0	0
1e-09	0.05	1	3	63322444	50428117	0	0	890978511	0	0	0
1e-08	0.05	1	1	134972320	40204541	0	0	819728027	0	0	0
1e-08	0.05	1	2	124679924	36548447	0	0	830216880	0	0	0
1e-08	0.05	1	3	166825542	47870620	0	0	787804036	0	0	0
1e-07	0.05	1	1	303807278	15424993	0	0	651894095	0	0	0
1e-07	0.05	1	2	273446641	13319186	0	0	682525837	0	0	0
1e-07	0.05	1	3	334304680	16922553	0	0	621812388	0	0	0
1e-06	0.05	1	1	434163491	5001601	0	0	523279162	0	0	0
1e-06	0.05	1	2	362275442	3854442	0	0	594896051	0	0	0
1e-06	0.05	1	3	388149383	4239778	0	0	569094128	0	0	0
1e-05	0.05	1	1	460120288	2244998	0	0	496718285	0	0	0
1e-05	0.05	1	2	448033544	2041017	0	0	509890121	0	0	0
1e-05	0.05	1	3	379966682	1450721	0	0	577995955	0	0	0
0.0001	0.05	1	1	442014054	1360688	0	0	515705701	0	0	0
0.0001	0.05	1	2	472012652	1572703	0	0	486003246	0	0	0
0.0001	0.05	1	3	469282844	1481380	0	0	488380468	0	0	0
0.001	0.05	1	1	422319838	1092790	0	0	535715365	0	0	0
0.001	0.05	1	2	422666109	1079777	0	0	534273809	0	0	0
0.001	0.05	1	3	413579733	975586	0	0	544106996	0	0	0
0.01	0.05	1	1	415742566	932491	0	0	542085952	0	0	0
0.01	0.05	1	2	412241383	1004746	0	0	545588888	0	0	0
0.01	0.05	1	3	399737626	865969	0	0	558915584	0	0	0
0.1	0.05	1	1	451555576	1231451	0	0	505846904	0	0	0
0.1	0.05	1	2	444077552	1235995	0	0	513267503	0	0	0
0.1	0.05	1	3	418143498	1041110	0	0	539605176	0	0	0
0	0.075	1	1	33157743	33157743	0	0	920181926	0	0	0
0	0.075	1	2	22772585	22772585	0	0	931732428	0	0	0
0	0.075	1	3	30615087	30615087	0	0	923452640	0	0	0
1e-09	0.075	1	1	32926609	26187474	0	0	921442373	0	0	0
1e-09	0.075	1	2	31130477	24643976	0	0	923754012	0	0	0
1e-09	0.075	1	3	30989393	24823723	0	0	923376207	0	0	0
1e-08	0.075	1	1	87138123	25059680	0	0	867172959	0	0	0
1e-08	0.075	1	2	66177961	19062167	0	0	888504773	0	0	0
1e-08	0.075	1	3	74335282	18841866	0	0	880317661	0	0	0
1e-07	0.075	1	1	252078090	12075332	0	0	703639868	0	0	0
1e-07	0.075	1	2	247455870	11922904	0	0	707913547	0	0	0
1e-07	0.075	1	3	173992128	8144625	0	0	781710298	0	0	0
1e-06	0.075	1	1	330779013	3289693	0	0	625175309	0	0	0
1e-06	0.075	1	2	318687697	3146084	0	0	637991902	0	0	0
1e-06	0.075	1	3	329557025	3347029	0	0	626892934	0	0	0
1e-05	0.075	1	1	411798778	1779269	0	0	545071403	0	0	0
1e-05	0.075	1	2	391273857	1574974	0	0	566352690	0	0	0
1e-05	0.075	1	3	416310303	1768025	0	0	540460773	0	0	0
0.0001	0.075	1	1	471932385	1530934	0	0	484729405	0	0	0
0.0001	0.075	1	2	373244172	844872	0	0	583748295	0	0	0
0.0001	0.075	1	3	401199195	1061201	0	0	556185823	0	0	0
0.001	0.075	1	1	404429861	960242	0	0	552965574	0	0	0
0.001	0.075	1	2	364903390	712790	0	0	592193709	0	0	0
0.001	0.075	1	3	395573713	913679	0	0	561855390	0	0	0
0.01	0.075	1	1	372960857	789631	0	0	584320886	0	0	0
0.01	0.075	1	2	386913864	830478	0	0	570094853	0	0	0
0.01	0.075	1	3	399583896	922196	0	0	557793964	0	0	0
0.1	0.075	1	1	420772025	1031487	0	0	536290892	0	0	0
0.1	0.075	1	2	354283419	671372	0	0	602928476	0	0	0
0.1	0.075	1	3	357479207	671641	0	0	599893657	0	0	0
0	0.1	1	1	18154701	18154701	0	0	936405768	0	0	0
0	0.1	1	2	27048092	27048092	0	0	925644508	0	0	0
0	0.1	1	3	17242597	17242597	0	0	937251528	0	0	0
1e-09	0.1	1	1	21300179	18664764	0	0	933815395	0	0	0
1e-09	0.1	1	2	23322279	17982810	0	0	931103202	0	0	0
1e-09	0.1	1	3	20797771	16083198	0	0	933603171	0	0	0
1e-08	0.1	1	1	39842875	12470760	0	0	915445727	0	0	0
1e-08	0.1	1	2	50248685	14389207	0	0	904730102	0	0	0
1e-08	0.1	1	3	54473409	15304604	0	0	900719730	0	0	0
1e-07	0.1	1	1	187124102	8869289	0	0	768026813	0	0	0
1e-07	0.1	1	2	129915956	6085285	0	0	825586764	0	0	0
1e-07	0.1	1	3	177151361	8576298	0	0	778861461	0	0	0
1e-06	0.1	1	1	248929373	2327779	0	0	707634100	0	0	0
1e-06	0.1	1	2	235108473	2216236	0	0	720251825	0	0	0
1e-06	0.1	1	3	249018166	2386840	0	0	707448672	0	0	0
1e-05	0.1	1	1	343991684	1242772	0	0	612446924	0	0	0
1e-05	0.1	1	2	335535575	1271851	0	0	621196934	0	0	0
1e-05	0.1	1	3	388565816	1600226	0	0	568223841	0	0	0
0.0001	0.1	1	1	354377930	816344	0	0	602870418	0	0	0
0.0001	0.1	1	2	374900892	901247	0	0	583066449	0	0	0
0.0001	0.1	1	3	385193379	980053	0	0	572068442	0	0	0
0.001	0.1	1	1	368256757	749150	0	0	589093185	0	0	0
0.001	0.1	1	2	347016070	657575	0	0	609545643	0	0	0
0.001	0.1	1	3	335570640	570404	0	0	622081897	0	0	0
0.01	0.1	1	1	346194803	644892	0	0	610396209	0	0	0
0.01	0.1	1	2	384328773	798124	0	0	573167396	0	0	0
0.01	0.1	1	3	337204275	547376	0	0	620006732	0	0	0
0.1	0.1	1	1	320487016	493844	0	0	637386991	0	0	0
0.1	0.1	1	2	329400058	543520	0	0	627045677	0	0	0
0.1	0.1	1	3	377346584	795779	0	0	578937323	0	0	0
0	0.175	1	1	4801858	4801858	0	0	950015196	0	0	0
0	0.175	1	2	5076690	5076690	0	0	949451050	0	0	0
0	0.175	1	3	6749545	6749545	0	0	946993217	0	0	0
1e-09	0.175	1	1	9498607	7712653	0	0	943901712	0	0	0
1e-09	0.175	1	2	7660402	5572591	0	0	946950244	0	0	0
1e-09	0.175	1	3	6483258	5451300	0	0	948163043	0	0	0
1e-08	0.175	1	1	14793022	4737756	0	0	940489816	0	0	0
1e-08	0.175	1	2	13739642	4245672	0	0	941375115	0	0	0
1e-08	0.175	1	3	18926492	5914766	0	0	935306959	0	0	0
1e-07	0.175	1	1	58701274	2764373	0	0	897140015	0	0	0
1e-07	0.175	1	2	73794044	3525262	0	0	881007246	0	0	0
1e-07	0.175	1	3	74630855	3537353	0	0	879107051	0	0	0
1e-06	0.175	1	1	148529682	1344348	0	0	807159764	0	0	0
1e-06	0.175	1	2	151704811	1419120	0	0	803018308	0	0	0
1e-06	0.175	1	3	141132015	1283431	0	0	813868475	0	0	0
1e-05	0.175	1	1	228809965	666468	0	0	726687865	0	0	0
1e-05	0.175	1	2	233724142	671980	0	0	722343061	0	0	0
1e-05	0.175	1	3	237830921	632646	0	0	717967444	0	0	0
0.0001	0.175	1	1	269063291	413337	0	0	686894639	0	0	0
0.0001	0.175	1	2	249577144	356789	0	0	706900095	0	0	0
0.0001	0.175	1	3	256782846	416244	0	0	699430072	0	0	0
0.001	0.175	1	1	273600167	338754	0	0	682781553	0	0	0
0.001	0.175	1	2	279362181	391993	0	0	676490517	0	0	0
0.001	0.175	1	3	235198702	232605	0	0	722148783	0	0	0
0.01	0.175	1	1	292746131	411794	0	0	663335633	0	0	0
0.01	0.175	1	2	290971046	410278	0	0	664922686	0	0	0
0.01	0.175	1	3	289762106	398338	0	0	665901367	0	0	0
0.1	0.175	1	1	276331316	380017	0	0	680258976	0	0	0
0.1	0.175	1	2	241366647	244093	0	0	715554857	0	0	0
0.1	0.175	1	3	255208111	283441	0	0	701693545	0	0	0
0	0.25	1	1	1934506	1934506	0	0	952855656	0	0	0
0	0.25	1	2	2252731	2252731	0	0	951589386	0	0	0
0	0.25	1	3	2022576	2022576	0	0	951704938	0	0	0
1e-09	0.25	1	1	3112539	2652041	0	0	950793385	0	0	0
1e-09	0.25	1	2	2519878	1929362	0	0	951985852	0	0	0
1e-09	0.25	1	3	2290286	2027621	0	0	952343844	0	0	0
1e-08	0.25	1	1	6301202	2162893	0	0	947766849	0	0	0
1e-08	0.25	1	2	5915415	1745444	0	0	948786357	0	0	0
1e-08	0.25	1	3	6562135	2031820	0	0	947898885	0	0	0
1e-07	0.25	1	1	33240737	1708321	0	0	920723997	0	0	0
1e-07	0.25	1	2	31796643	1596561	0	0	922769556	0	0	0
1e-07	0.25	1	3	25629661	1335600	0	0	929116142	0	0	0
1e-06	0.25	1	1	78548972	699808	0	0	875803394	0	0	0
1e-06	0.25	1	2	85550428	848461	0	0	869721355	0	0	0
1e-06	0.25	1	3	70042862	639159	0	0	884478847	0	0	0
1e-05	0.25	1	1	164050043	430584	0	0	791089477	0	0	0
1e-05	0.25	1	2	138464823	293769	0	0	817040793	0	0	0
1e-05	0.25	1	3	139502671	302987	0	0	815926049	0	0	0
0.0001	0.25	1	1	175180730	167249	0	0	781315743	0	0	0
0.0001	0.25	1	2	195826542	220808	0	0	759512624	0	0	0
0.0001	0.25	1	3	195835045	200917	0	0	759508818	0	0	0
0.001	0.25	1	1	214177555	204072	0	0	742314239	0	0	0
0.001	0.25	1	2	195713029	144399	0	0	759938159	0	0	0
0.001	0.25	1	3	189304175	133136	0	0	766626125	0	0	0
0.01	0.25	1	1	220104539	191533	0	0	735647577	0	0	0
0.01	0.25	1	2	202869383	145265	0	0	753109606	0	0	0
0.01	0.25	1	3	208008376	148122	0	0	748406821	0	0	0
0.1	0.25	1	1	218967982	169123	0	0	737661279	0	0	0
0.1	0.25	1	2	190880796	127247	0	0	765198560	0	0	0
0.1	0.25	1	3	205066784	153628	0	0	750895378	0	0	0
0	0	2	1	439440186	0	0	0	518353808	518353808	0	0
0	0	2	2	512616628	0	0	0	446245018	446245018	0	0
0	0	2	3	479653273	0	0	0	478515260	478515260	0	0
1e-09	0	2	1	448622143	3271555	0	0	509249758	509249758	0	0
1e-09	0	2	2	471211721	3273732	0	0	486898831	486898831	0	0
1e-09	0	2	3	495037720	3911664	0	0	463249559	463249559	0	0
1e-08	0	2	1	447297512	23605946	0	0	510347011	510347011	0	0
1e-08	0	2	2	452625488	24370265	0	0	505253214	505253214	0	0
1e-08	0	2	3	484856823	23225862	0	0	473690340	473690340	0	0
1e-07	0	2	1	549173827	41900855	0	0	408579147	408579147	0	0
1e-07	0	2	2	541688154	42376531	0	0	416260430	416260430	0	0
1e-07	0	2	3	465546422	49936495	0	0	492640037	492640037	0	0
1e-06	0	2	1	539090056	45844653	0	0	419220764	419220764	0	0
1e-06	0	2	2	533631402	46585784	0	0	424940314	424940314	0	0
1e-06	0	2	3	481160986	52184706	0	0	477172982	477172982	0	0
1e-05	0	2	1	519450013	48484105	0	0	439139777	439139777	0	0
1e-05	0	2	2	536489461	46673090	0	0	421866546	421866546	0	0
1e-05	0	2	3	519388532	48461932	0	0	438542907	438542907	0	0
0.0001	0	2	1	507246767	50008392	0	0	451467824	451467824	0	0
0.0001	0	2	2	420386076	59668512	0	0	539412130	539412130	0	0
0.0001	0	2	3	567073755	43385265	0	0	392164649	392164649	0	0
0.001	0	2	1	485125335	52561343	0	0	474495060	474495060	0	0
0.001	0	2	2	453423043	55944476	0	0	505187206	505187206	0	0
0.001	0	2	3	531021823	47305066	0	0	427092560	427092560	0	0
0.01	0	2	1	559504054	44186227	0	0	399263555	399263555	0	0
0.01	0	2	2	547105569	45557054	0	0	411546485	411546485	0	0
0.01	0	2	3	502262187	50636832	0	0	457182842	457182842	0	0
0.1	0	2	1	573989673	42625512	0	0	384751654	384751654	0	0
0.1	0	2	2	544984171	45792620	0	0	413702360	413702360	0	0
0.1	0	2	3	465991970	54607619	0	0	492660418	492660418	0	0
0	0.0243902	2	1	857971156	0	0	0	97179508	97179508	0	0
0	0.0243902	2	2	839413510	0	0	0	115172842	115172842	0	0
0	0.0243902	2	3	832900652	0	0	0	121875619	121875619	0	0
1e-09	0.0243902	2	1	843546478	549417	0	0	110930704	110930704	0	0
1e-09	0.0243902	2	2	846739260	584621	0	0	107425343	107425343	0	0
1e-09	0.0243902	2	3	830606054	656807	0	0	123298293	123298293	0	0
1e-08	0.0243902	2	1	847480148	3935672	0	0	107420708	107420708	0	0
1e-08	0.0243902	2	2	847553155	4015891	0	0	107335537	107335537	0	0
1e-08	0.0243902	2	3	806346270	4912730	0	0	147420551	147420551	0	0
1e-07	0.0243902	2	1	832143794	10747707	0	0	121320918	121320918	0	0
1e-07	0.0243902	2	2	850323073	9311360	0	0	104766205	104766205	0	0
1e-07	0.0243902	2	3	864686613	8146000	0	0	90756644	90756644	0	0
1e-06	0.0243902	2	1	849134586	11192184	0	0	106168343	106168343	0	0
1e-06	0.0243902	2	2	834188606	12725735	0	0	120758940	120758940	0	0
1e-06	0.0243902	2	3	850986614	10997258	0	0	104498650	104498650	0	0
1e-05	0.0243902	2	1	836051646	12858998	0	0	118655082	118655082	0	0
1e-05	0.0243902	2	2	821936062	14271385	0	0	131907161	131907161	0	0
1e-05	0.0243902	2	3	819406286	14615286	0	0	135160064	135160064	0	0
0.0001	0.0243902	2	1	823943445	14177661	0	0	130303433	130303433	0	0
0.0001	0.0243902	2	2	830734528	13498235	0	0	124173998	124173998	0	0
0.0001	0.0243902	2	3	832178283	13419137	0	0	123075587	123075587	0	0
0.001	0.0243902	2	1	854165202	11080207	0	0	101343189	101343189	0	0
0.001	0.0243902	2	2	842431880	12293576	0	0	112652992	112652992	0	0
0.001	0.0243902	2	3	834351531	13074589	0	0	120291288	120291288	0	0
0.01	0.0243902	2	1	838911076	12568626	0	0	115494427	115494427	0	0
0.01	0.0243902	2	2	838892709	12631896	0	0	115950212	115950212	0	0
0.01	0.0243902	2	3	854440171	10960087	0	0	100577276	100577276	0	0
0.1	0.0243902	2	1	849784390	11465543	0	0	105635111	105635111	0	0
0.1	0.0243902	2	2	827485084	13944868	0	0	127713712	127713712	0	0
0.1	0.0243902	2	3	841889822	12289934	0	0	112945070	112945070	0	0
0	0.0476191	2	1	896591429	0	0	0	57457094	57457094	0	0
0	0.0476191	2	2	897530521	0	0	0	56761246	56761246	0	0
0	0.0476191	2	3	903259019	0	0	0	51675944	51675944	0	0
1e-09	0.0476191	2	1	907832699	164474	0	0	47299437	47299437	0	0
1e-09	0.0476191	2	2	905363381	166982	0	0	48843017	48843017	0	0
1e-09	0.0476191	2	3	905534207	131572	0	0	49376350	49376350	0	0
1e-08	0.0476191	2	1	907094620	1057725	0	0	47203081	47203081	0	0
1e-08	0.0476191	2	2	899554008	1288985	0	0	55343179	55343179	0	0
1e-08	0.0476191	2	3	904570950	1114804	0	0	49585839	49585839	0	0
1e-07	0.0476191	2	1	902402770	3945024	0	0	52561969	52561969	0	0
1e-07	0.0476191	2	2	899250061	4154736	0	0	55126118	55126118	0	0
1e-07	0.0476191	2	3	904157167	3739754	0	0	50559151	50559151	0	0
1e-06	0.0476191	2	1	905763133	4969416	0	0	49561238	49561238	0	0
1e-06	0.0476191	2	2	907522191	4722839	0	0	47238909	47238909	0	0
1e-06	0.0476191	2	3	906228526	4946721	0	0	49218801	49218801	0	0
1e-05	0.0476191	2	1	894274011	6312734	0	0	59776226	59776226	0	0
1e-05	0.0476191	2	2	913694594	4436857	0	0	42260003	42260003	0	0
1e-05	0.0476191	2	3	911077033	4683338	0	0	44543927	44543927	0	0
0.0001	0.0476191	2	1	882309998	7610523	0	0	71331731	71331731	0	0
0.0001	0.0476191	2	2	896755861	6230023	0	0	58475530	58475530	0	0
0.0001	0.0476191	2	3	906677565	5230224	0	0	49293643	49293643	0	0
0.001	0.0476191	2	1	903443670	5444124	0	0	51265560	51265560	0	0
0.001	0.0476191	2	2	895464721	6256846	0	0	58837385	58837385	0	0
0.001	0.0476191	2	3	902383786	5641326	0	0	53089862	53089862	0	0
0.01	0.0476191	2	1	910425739	4737483	0	0	44720042	44720042	0	0
0.01	0.0476191	2	2	893568726	6474655	0	0	60759301	60759301	0	0
0.01	0.0476191	2	3	909157192	4879065	0	0	45951092	45951092	0	0
0.1	0.0476191	2	1	898598027	5923907	0	0	55542305	55542305	0	0
0.1	0.0476191	2	2	900290180	5846691	0	0	54883821	54883821	0	0
0.1	0.0476191	2	3	906736791	5121227	0	0	48245133	48245133	0	0
0	0.0697674	2	1	918681889	0	0	0	35267606	35267606	0	0
0	0.0697674	2	2	921396835	0	0	0	32393859	32393859	0	0
0	0.0697674	2	3	925830215	0	0	0	28576004	28576004	0	0
1e-09	0.0697674	2	1	923322980	77940	0	0	30843160	30843160	0	0
1e-09	0.0697674	2	2	926225719	63025	0	0	28465123	28465123	0	0
1e-09	0.0697674	2	3	928676681	61534	0	0	26515397	26515397	0	0
1e-08	0.0697674	2	1	920874924	572276	0	0	32997737	32997737	0	0
1e-08	0.0697674	2	2	932547174	403036	0	0	23105426	23105426	0	0
1e-08	0.0697674	2	3	915725970	582114	0	0	37843722	37843722	0	0
1e-07	0.0697674	2	1	923186728	2005674	0	0	30579051	30579051	0	0
1e-07	0.0697674	2	2	922307521	2113852	0	0	31753962	31753962	0	0
1e-07	0.0697674	2	3	921510052	2107824	0	0	32487007	32487007	0	0
1e-06	0.0697674	2	1	925497447	2800003	0	0	29569807	29569807	0	0
1e-06	0.0697674	2	2	927635609	2588504	0	0	27047358	27047358	0	0
1e-06	0.0697674	2	3	912443838	3852993	0	0	40559232	40559232	0	0
1e-05	0.0697674	2	1	921288871	3444805	0	0	33611298	33611298	0	0
1e-05	0.0697674	2	2	920674918	3425774	0	0	33405609	33405609	0	0
1e-05	0.0697674	2	3	920840888	3431285	0	0	33517471	33517471	0	0
0.0001	0.0697674	2	1	920086300	3631769	0	0	35067120	35067120	0	0
0.0001	0.0697674	2	2	925689640	3115004	0	0	30043669	30043669	0	0
0.0001	0.0697674	2	3	928886773	2762673	0	0	26762412	26762412	0	0
0.001	0.0697674	2	1	918487658	3802801	0	0	36584379	36584379	0	0
0.001	0.0697674	2	2	929487325	2672243	0	0	25782027	25782027	0	0
0.001	0.0697674	2	3	928154165	2836659	0	0	27257454	27257454	0	0
0.01	0.0697674	2	1	931033939	2532427	0	0	24542321	24542321	0	0
0.01	0.0697674	2	2	929098125	2678647	0	0	25741253	25741253	0	0
0.01	0.0697674	2	3	925951713	3051651	0	0	29439551	29439551	0	0
0.1	0.0697674	2	1	921528714	3445141	0	0	32932880	32932880	0	0
0.1	0.0697674	2	2	925792302	3096937	0	0	29908067	29908067	0	0
0.1	0.0697674	2	3	927209470	2977190	0	0	28562271	28562271	0	0
0	0.0909091	2	1	938271095	0	0	0	17097902	17097902	0	0
0	0.0909091	2	2	938784360	0	0	0	16383846	16383846	0	0
0	0.0909091	2	3	932858159	0	0	0	20466571	20466571	0	0
1e-09	0.0909091	2	1	933469061	31113	0	0	20779377	20779377	0	0
1e-09	0.0909091	2	2	934361154	25721	0	0	20532990	20532990	0	0
1e-09	0.0909091	2	3	935046122	20064	0	0	19006080	19006080	0	0
1e-08	0.0909091	2	1	933949443	224672	0	0	20645655	20645655	0	0
1e-08	0.0909091	2	2	927891876	358544	0	0	25629653	25629653	0	0
1e-08	0.0909091	2	3	939057074	217430	0	0	15684240	15684240	0	0
1e-07	0.0909091	2	1	937268987	1051240	0	0	17667385	17667385	0	0
1e-07	0.0909091	2	2	933571239	1193313	0	0	20813212	20813212	0	0
1e-07	0.0909091	2	3	934029854	1176588	0	0	20661324	20661324	0	0
1e-06	0.0909091	2	1	934010940	1893746	0	0	20814859	20814859	0	0
1e-06	0.0909091	2	2	936319921	1747771	0	0	19295011	19295011	0	0
1e-06	0.0909091	2	3	936770913	1629166	0	0	17905004	17905004	0	0
1e-05	0.0909091	2	1	932225022	2254539	0	0	22593871	22593871	0	0
1e-05	0.0909091	2	2	932580412	2175129	0	0	21783525	21783525	0	0
1e-05	0.0909091	2	3	939970494	1619242	0	0	16271206	16271206	0	0
0.0001	0.0909091	2	1	935334786	2043223	0	0	20167834	20167834	0	0
0.0001	0.0909091	2	2	938946655	1730164	0	0	16950106	16950106	0	0
0.0001	0.0909091	2	3	933300296	2201687	0	0	21769665	21769665	0	0
0.001	0.0909091	2	1	934758165	2135526	0	0	21014772	21014772	0	0
0.001	0.0909091	2	2	938680450	1762950	0	0	17380719	17380719	0	0
0.001	0.0909091	2	3	934077328	2164523	0	0	21356722	21356722	0	0
0.01	0.0909091	2	1	938382423	1725243	0	0	16900421	16900421	0	0
0.01	0.0909091	2	2	937326861	1841336	0	0	18109062	18109062	0	0
0.01	0.0909091	2	3	934617543	2050455	0	0	20211878	20211878	0	0
0.1	0.0909091	2	1	935431291	2006495	0	0	19775996	19775996	0	0
0.1	0.0909091	2	2	936449540	1922495	0	0	18868932	18868932	0	0
0.1	0.0909091	2	3	935743359	1973595	0	0	19326665	19326665	0	0
0	0.148936	2	1	944605137	0	0	0	9390628	9390628	0	0
0	0.148936	2	2	946359679	0	0	0	7274126	7274126	0	0
0	0.148936	2	3	946733307	0	0	0	8005702	8005702	0	0
1e-09	0.148936	2	1	943865640	7433	0	0	9902217	9902217	0	0
1e-09	0.148936	2	2	945965715	6395	0	0	8737801	8737801	0	0
1e-09	0.148936	2	3	945373792	5110	0	0	8527875	8527875	0	0
1e-08	0.148936	2	1	947646794	61600	0	0	7382924	7382924	0	0
1e-08	0.148936	2	2	947554311	48401	0	0	7214863	7214863	0	0
1e-08	0.148936	2	3	947187322	64986	0	0	7633186	7633186	0	0
1e-07	0.148936	2	1	945744285	357977	0	0	8211090	8211090	0	0
1e-07	0.148936	2	2	948118377	265763	0	0	6275330	6275330	0	0
1e-07	0.148936	2	3	944678240	378560	0	0	8857484	8857484	0	0
1e-06	0.148936	2	1	944970936	780058	0	0	9670039	9670039	0	0
1e-06	0.148936	2	2	947290601	653283	0	0	8138677	8138677	0	0
1e-06	0.148936	2	3	946426512	639614	0	0	8063922	8063922	0	0
1e-05	0.148936	2	1	946884907	720139	0	0	7925168	7925168	0	0
1e-05	0.148936	2	2	946968538	715738	0	0	7824951	7824951	0	0
1e-05	0.148936	2	3	947481642	696005	0	0	7616327	7616327	0	0
0.0001	0.148936	2	1	948598593	653316	0	0	6850871	6850871	0	0
0.0001	0.148936	2	2	948991824	609600	0	0	6535453	6535453	0	0
0.0001	0.148936	2	3	946984029	749074	0	0	7899757	7899757	0	0
0.001	0.148936	2	1	948120248	647493	0	0	6890521	6890521	0	0
0.001	0.148936	2	2	945299934	936885	0	0	9814678	9814678	0	0
0.001	0.148936	2	3	947215016	739154	0	0	7812980	7812980	0	0
0.01	0.148936	2	1	946156651	826949	0	0	8771009	8771009	0	0
0.01	0.148936	2	2	947074392	772499	0	0	8140299	8140299	0	0
0.01	0.148936	2	3	948868121	669201	0	0	7112756	7112756	0	0
0.1	0.148936	2	1	946344867	847227	0	0	8881796	8881796	0	0
0.1	0.148936	2	2	946485464	834692	0	0	8770141	8770141	0	0
0.1	0.148936	2	3	946859707	765662	0	0	8005313	8005313	0	0
0	0.2	2	1	950680672	0	0	0	3907259	3907259	0	0
0	0.2	2	2	950121541	0	0	0	3992469	3992469	0	0
0	0.2	2	3	950209330	0	0	0	4533055	4533055	0	0
1e-09	0.2	2	1	951281897	3065	0	0	3484704	3484704	0	0
1e-09	0.2	2	2	949854448	2730	0	0	3990736	3990736	0	0
1e-09	0.2	2	3	950152993	3294	0	0	4322898	4322898	0	0
1e-08	0.2	2	1	951560750	18860	0	0	3679800	3679800	0	0
1e-08	0.2	2	2	952313021	18549	0	0	2990512	2990512	0	0
1e-08	0.2	2	3	951229951	22004	0	0	3675766	3675766	0	0
1e-07	0.2	2	1	951322635	131687	0	0	3991045	3991045	0	0
1e-07	0.2	2	2	950102715	143023	0	0	4340044	4340044	0	0
1e-07	0.2	2	3	949536220	156029	0	0	4616985	4616985	0	0
1e-06	0.2	2	1	949570024	354023	0	0	4874346	4874346	0	0
1e-06	0.2	2	2	949695941	334075	0	0	4753356	4753356	0	0
1e-06	0.2	2	3	950763560	279546	0	0	3917076	3917076	0	0
1e-05	0.2	2	1	950634998	382316	0	0	4465684	4465684	0	0
1e-05	0.2	2	2	949198460	408516	0	0	4817086	4817086	0	0
1e-05	0.2	2	3	951864602	285420	0	0	3383881	3383881	0	0
0.0001	0.2	2	1	951432603	339251	0	0	3866420	3866420	0	0
0.0001	0.2	2	2	950447883	381960	0	0	4259198	4259198	0	0
0.0001	0.2	2	3	950969450	358725	0	0	4082216	4082216	0	0
0.001	0.2	2	1	952191074	344244	0	0	3879312	3879312	0	0
0.001	0.2	2	2	951040378	362003	0	0	4080865	4080865	0	0
0.001	0.2	2	3	950699383	378954	0	0	4308023	4308023	0	0
0.01	0.2	2	1	951078780	334026	0	0	3818665	3818665	0	0
0.01	0.2	2	2	950513562	370383	0	0	4199973	4199973	0	0
0.01	0.2	2	3	950804041	349449	0	0	3990250	3990250	0	0
0.1	0.2	2	1	951550519	338480	0	0	3834266	3834266	0	0
0.1	0.2	2	2	949871968	439536	0	0	4949724	4949724	0	0
0.1	0.2	2	3	951402063	363808	0	0	4059957	4059957	0	0

## Sheet: Fig 1(B)
SYMMETRICAL TRANSFORMATION
τ	cM	InsertionStrain	Replicate	Strain1	Strain1M1	Strain1M2	Strain1M1M2	Strain2	Strain2M1	Strain2M2	Strain2M1M2
0	0	1	1	46650879	46650879	0	0	907980660	0	0	0
0	0	1	2	58383011	58383011	0	0	895491936	0	0	0
0	0	1	3	49473427	49473427	0	0	905023789	0	0	0
1e-09	0	1	1	55866378	54331633	0	0	898386249	0	0	0
1e-09	0	1	2	47026350	45824704	0	0	906809588	0	0	0
1e-09	0	1	3	48920544	47661777	0	0	905235691	0	0	0
1e-08	0	1	1	52891279	41829742	0	0	901050193	0	0	0
1e-08	0	1	2	56362349	44582953	0	0	897399109	0	0	0
1e-08	0	1	3	48264443	38222555	0	0	906376670	0	0	0
1e-07	0	1	1	49234233	15691677	0	0	904950438	0	0	0
1e-07	0	1	2	50415587	16094513	0	0	904409687	0	0	0
1e-07	0	1	3	43509417	13620382	0	0	910777954	0	0	0
1e-06	0	1	1	45056876	3994247	0	0	909250169	0	0	0
1e-06	0	1	2	53461335	5030755	0	0	901243193	0	0	0
1e-06	0	1	3	46440851	4151750	0	0	908756848	0	0	0
1e-05	0	1	1	54014233	2093045	0	0	900120658	0	0	0
1e-05	0	1	2	63765737	2688509	0	0	889651603	0	0	0
1e-05	0	1	3	57661308	2363076	0	0	896911231	0	0	0
0.0001	0	1	1	59701799	1402008	0	0	894177720	0	0	0
0.0001	0	1	2	60876695	1536997	0	0	893705441	0	0	0
0.0001	0	1	3	57442688	1399700	0	0	896427702	0	0	0
0.001	0	1	1	58044011	1145281	0	0	897327944	0	0	0
0.001	0	1	2	54644918	973159	0	0	900429750	0	0	0
0.001	0	1	3	54314259	985843	0	0	900392582	0	0	0
0.01	0	1	1	70663803	1740913	0	0	882848252	0	0	0
0.01	0	1	2	62881872	1310656	0	0	891009262	0	0	0
0.01	0	1	3	61541694	1311796	0	0	892846408	0	0	0
0.1	0	1	1	61362684	1229491	0	0	892879153	0	0	0
0.1	0	1	2	55278165	974645	0	0	899647608	0	0	0
0.1	0	1	3	54287273	922051	0	0	900481454	0	0	0
0	0.025	1	1	24681567	24681567	0	0	929752637	0	0	0
0	0.025	1	2	31699923	31699923	0	0	921692616	0	0	0
0	0.025	1	3	30010005	30010005	0	0	924351765	0	0	0
1e-09	0.025	1	1	28461437	27691328	0	0	925892840	0	0	0
1e-09	0.025	1	2	32281012	31412023	0	0	922277597	0	0	0
1e-09	0.025	1	3	25276173	24677300	0	0	929650109	0	0	0
1e-08	0.025	1	1	27500086	21735079	0	0	926775664	0	0	0
1e-08	0.025	1	2	32075426	25038941	0	0	922790414	0	0	0
1e-08	0.025	1	3	30097405	23974475	0	0	924527557	0	0	0
1e-07	0.025	1	1	42273655	13715611	0	0	911856592	0	0	0
1e-07	0.025	1	2	34048666	10564837	0	0	919967135	0	0	0
1e-07	0.025	1	3	45746644	14805551	0	0	907873092	0	0	0
1e-06	0.025	1	1	37361335	3304272	0	0	917182050	0	0	0
1e-06	0.025	1	2	42245034	3770744	0	0	912255972	0	0	0
1e-06	0.025	1	3	43173042	3861765	0	0	910852636	0	0	0
1e-05	0.025	1	1	49427180	1821567	0	0	905235891	0	0	0
1e-05	0.025	1	2	49922604	1897644	0	0	904517805	0	0	0
1e-05	0.025	1	3	35934340	1150812	0	0	918669192	0	0	0
0.0001	0.025	1	1	48984458	925525	0	0	905822963	0	0	0
0.0001	0.025	1	2	49101928	969833	0	0	905494560	0	0	0
0.0001	0.025	1	3	58760942	1419186	0	0	895235896	0	0	0
0.001	0.025	1	1	50085944	813767	0	0	905215373	0	0	0
0.001	0.025	1	2	49779930	778483	0	0	905231086	0	0	0
0.001	0.025	1	3	57897096	1154341	0	0	896690327	0	0	0
0.01	0.025	1	1	60222551	1236803	0	0	894376759	0	0	0
0.01	0.025	1	2	58119726	1093327	0	0	896438212	0	0	0
0.01	0.025	1	3	53593651	923023	0	0	901331423	0	0	0
0.1	0.025	1	1	59325403	1178487	0	0	894626392	0	0	0
0.1	0.025	1	2	54224572	984847	0	0	900600291	0	0	0
0.1	0.025	1	3	51670818	805856	0	0	903092576	0	0	0
0	0.05	1	1	17218634	17218634	0	0	937435483	0	0	0
0	0.05	1	2	18183095	18183095	0	0	935600239	0	0	0
0	0.05	1	3	15419844	15419844	0	0	939110324	0	0	0
1e-09	0.05	1	1	14205676	13842388	0	0	940952950	0	0	0
1e-09	0.05	1	2	19007239	18480521	0	0	935614107	0	0	0
1e-09	0.05	1	3	16864740	16335732	0	0	937667178	0	0	0
1e-08	0.05	1	1	22673278	17889045	0	0	932111850	0	0	0
1e-08	0.05	1	2	20046705	15883115	0	0	934187822	0	0	0
1e-08	0.05	1	3	16930394	13239676	0	0	938011847	0	0	0
1e-07	0.05	1	1	25011877	7719487	0	0	929140984	0	0	0
1e-07	0.05	1	2	21627829	6816685	0	0	933493918	0	0	0
1e-07	0.05	1	3	24032232	7509462	0	0	931209123	0	0	0
1e-06	0.05	1	1	33199860	3024501	0	0	921994940	0	0	0
1e-06	0.05	1	2	31127098	2647896	0	0	923147298	0	0	0
1e-06	0.05	1	3	30344681	2563771	0	0	924683496	0	0	0
1e-05	0.05	1	1	37267441	1205494	0	0	917273213	0	0	0
1e-05	0.05	1	2	43918784	1550257	0	0	909945906	0	0	0
1e-05	0.05	1	3	36172210	1202460	0	0	918115832	0	0	0
0.0001	0.05	1	1	51113039	1012240	0	0	902740135	0	0	0
0.0001	0.05	1	2	43769328	759024	0	0	911377329	0	0	0
0.0001	0.05	1	3	42302492	743021	0	0	913068049	0	0	0
0.001	0.05	1	1	47475233	687421	0	0	906865383	0	0	0
0.001	0.05	1	2	51416434	889746	0	0	902967064	0	0	0
0.001	0.05	1	3	53831633	989428	0	0	900021897	0	0	0
0.01	0.05	1	1	49258794	756348	0	0	905101482	0	0	0
0.01	0.05	1	2	53354343	953423	0	0	901427626	0	0	0
0.01	0.05	1	3	55918225	1035187	0	0	897421791	0	0	0
0.1	0.05	1	1	50981558	777718	0	0	903596523	0	0	0
0.1	0.05	1	2	54027023	934705	0	0	900074576	0	0	0
0.1	0.05	1	3	52597387	888197	0	0	901043153	0	0	0
0	0.075	1	1	11332874	11332874	0	0	943730336	0	0	0
0	0.075	1	2	12808498	12808498	0	0	941408470	0	0	0
0	0.075	1	3	9425273	9425273	0	0	945837182	0	0	0
1e-09	0.075	1	1	11784100	11522574	0	0	942735029	0	0	0
1e-09	0.075	1	2	12686245	12349257	0	0	941542969	0	0	0
1e-09	0.075	1	3	11819506	11530412	0	0	942402532	0	0	0
1e-08	0.075	1	1	11133391	8634494	0	0	943741055	0	0	0
1e-08	0.075	1	2	11421490	9096613	0	0	943622480	0	0	0
1e-08	0.075	1	3	12372500	9960790	0	0	942317206	0	0	0
1e-07	0.075	1	1	20471089	6390420	0	0	933894854	0	0	0
1e-07	0.075	1	2	22235799	6967137	0	0	932134801	0	0	0
1e-07	0.075	1	3	21581256	6797383	0	0	933229549	0	0	0
1e-06	0.075	1	1	26417033	2306544	0	0	927809127	0	0	0
1e-06	0.075	1	2	21653943	1857685	0	0	933341821	0	0	0
1e-06	0.075	1	3	24483932	2110794	0	0	930564883	0	0	0
1e-05	0.075	1	1	31998475	970558	0	0	922305803	0	0	0
1e-05	0.075	1	2	37561785	1263934	0	0	916408185	0	0	0
1e-05	0.075	1	3	29251609	914733	0	0	925072695	0	0	0
0.0001	0.075	1	1	43362107	745318	0	0	910920038	0	0	0
0.0001	0.075	1	2	43388485	725214	0	0	910823658	0	0	0
0.0001	0.075	1	3	44535486	812620	0	0	908789785	0	0	0
0.001	0.075	1	1	41395402	477957	0	0	913666400	0	0	0
0.001	0.075	1	2	40684544	462749	0	0	914245471	0	0	0
0.001	0.075	1	3	45923373	648942	0	0	908510194	0	0	0
0.01	0.075	1	1	46700927	659934	0	0	907854656	0	0	0
0.01	0.075	1	2	44103290	565413	0	0	910669197	0	0	0
0.01	0.075	1	3	40188309	413165	0	0	914550093	0	0	0
0.1	0.075	1	1	50402985	760890	0	0	903821229	0	0	0
0.1	0.075	1	2	41156692	458457	0	0	913502872	0	0	0
0.1	0.075	1	3	50180566	807958	0	0	904317830	0	0	0
0	0.1	1	1	8872989	8872989	0	0	945397305	0	0	0
0	0.1	1	2	8182263	8182263	0	0	945741776	0	0	0
0	0.1	1	3	9356410	9356410	0	0	944444006	0	0	0
1e-09	0.1	1	1	7400549	7243938	0	0	947917485	0	0	0
1e-09	0.1	1	2	7860487	7679003	0	0	946924135	0	0	0
1e-09	0.1	1	3	7505155	7317343	0	0	947415687	0	0	0
1e-08	0.1	1	1	9785163	7790461	0	0	944725303	0	0	0
1e-08	0.1	1	2	9262858	7452407	0	0	944726390	0	0	0
1e-08	0.1	1	3	11656058	9152872	0	0	941872120	0	0	0
1e-07	0.1	1	1	13473991	4256839	0	0	941889265	0	0	0
1e-07	0.1	1	2	13445005	4177244	0	0	941413720	0	0	0
1e-07	0.1	1	3	17116747	5569411	0	0	936948216	0	0	0
1e-06	0.1	1	1	25443103	2163711	0	0	928789431	0	0	0
1e-06	0.1	1	2	20620032	1709909	0	0	934185117	0	0	0
1e-06	0.1	1	3	21281763	1817770	0	0	933326678	0	0	0
1e-05	0.1	1	1	27888219	850783	0	0	926099945	0	0	0
1e-05	0.1	1	2	25776482	745824	0	0	928851805	0	0	0
1e-05	0.1	1	3	25668465	780075	0	0	928948963	0	0	0
0.0001	0.1	1	1	40349466	642258	0	0	913680631	0	0	0
0.0001	0.1	1	2	39667931	599405	0	0	914913276	0	0	0
0.0001	0.1	1	3	39830610	617936	0	0	914161104	0	0	0
0.001	0.1	1	1	43799342	573865	0	0	910021055	0	0	0
0.001	0.1	1	2	39483245	414782	0	0	915140580	0	0	0
0.001	0.1	1	3	40556996	481656	0	0	913654973	0	0	0
0.01	0.1	1	1	40420302	423143	0	0	913386698	0	0	0
0.01	0.1	1	2	42550908	520513	0	0	911906750	0	0	0
0.01	0.1	1	3	44402161	605315	0	0	909656462	0	0	0
0.1	0.1	1	1	38467081	407977	0	0	916335287	0	0	0
0.1	0.1	1	2	36727267	359174	0	0	918090124	0	0	0
0.1	0.1	1	3	35401340	292150	0	0	920606488	0	0	0
0	0.175	1	1	3482217	3482217	0	0	950131903	0	0	0
0	0.175	1	2	3553327	3553327	0	0	950678425	0	0	0
0	0.175	1	3	3336620	3336620	0	0	950858166	0	0	0
1e-09	0.175	1	1	3377705	3307903	0	0	951055715	0	0	0
1e-09	0.175	1	2	3291680	3219106	0	0	951483946	0	0	0
1e-09	0.175	1	3	3555949	3486332	0	0	950424746	0	0	0
1e-08	0.175	1	1	4037092	3289182	0	0	950837266	0	0	0
1e-08	0.175	1	2	3843642	3153061	0	0	950511380	0	0	0
1e-08	0.175	1	3	4041380	3343257	0	0	950415745	0	0	0
1e-07	0.175	1	1	7718966	2548753	0	0	945938015	0	0	0
1e-07	0.175	1	2	6475269	2225125	0	0	948224299	0	0	0
1e-07	0.175	1	3	5829668	1894516	0	0	948658924	0	0	0
1e-06	0.175	1	1	10781256	962141	0	0	943199029	0	0	0
1e-06	0.175	1	2	10105393	874325	0	0	945341881	0	0	0
1e-06	0.175	1	3	12821146	1119816	0	0	941227146	0	0	0
1e-05	0.175	1	1	17635976	462790	0	0	936686869	0	0	0
1e-05	0.175	1	2	15906486	424685	0	0	938740756	0	0	0
1e-05	0.175	1	3	16754703	464193	0	0	937269951	0	0	0
0.0001	0.175	1	1	27724843	311789	0	0	926744753	0	0	0
0.0001	0.175	1	2	27825903	311775	0	0	926731436	0	0	0
0.0001	0.175	1	3	23316235	196287	0	0	931829449	0	0	0
0.001	0.175	1	1	33825442	299235	0	0	919730087	0	0	0
0.001	0.175	1	2	29370232	180620	0	0	924975804	0	0	0
0.001	0.175	1	3	33666334	290892	0	0	920530053	0	0	0
0.01	0.175	1	1	29831059	180826	0	0	925341550	0	0	0
0.01	0.175	1	2	32520009	253200	0	0	922514407	0	0	0
0.01	0.175	1	3	34746881	294718	0	0	919647460	0	0	0
0.1	0.175	1	1	28680990	161484	0	0	926499520	0	0	0
0.1	0.175	1	2	30247723	191527	0	0	924204810	0	0	0
0.1	0.175	1	3	33664343	260511	0	0	920079608	0	0	0
0	0.25	1	1	1422369	1422369	0	0	951939213	0	0	0
0	0.25	1	2	1354502	1354502	0	0	953627713	0	0	0
0	0.25	1	3	1365036	1365036	0	0	953397284	0	0	0
1e-09	0.25	1	1	1191158	1173234	0	0	953406194	0	0	0
1e-09	0.25	1	2	1532834	1492630	0	0	952956647	0	0	0
1e-09	0.25	1	3	1371895	1359099	0	0	953689192	0	0	0
1e-08	0.25	1	1	1573301	1270775	0	0	952777156	0	0	0
1e-08	0.25	1	2	1546228	1265348	0	0	952728023	0	0	0
1e-08	0.25	1	3	1426810	1167418	0	0	952763513	0	0	0
1e-07	0.25	1	1	2454359	858379	0	0	952187377	0	0	0
1e-07	0.25	1	2	2698117	913118	0	0	951502599	0	0	0
1e-07	0.25	1	3	3897542	1336599	0	0	949576455	0	0	0
1e-06	0.25	1	1	6395334	580435	0	0	948061486	0	0	0
1e-06	0.25	1	2	5921854	522953	0	0	949079217	0	0	0
1e-06	0.25	1	3	6869631	633961	0	0	947025228	0	0	0
1e-05	0.25	1	1	9481348	246773	0	0	945750837	0	0	0
1e-05	0.25	1	2	9286304	229381	0	0	945472644	0	0	0
1e-05	0.25	1	3	11196828	293342	0	0	943204549	0	0	0
0.0001	0.25	1	1	21641850	175015	0	0	932086333	0	0	0
0.0001	0.25	1	2	18982328	121212	0	0	936166989	0	0	0
0.0001	0.25	1	3	20441289	152503	0	0	933768289	0	0	0
0.001	0.25	1	1	25655925	135108	0	0	928339302	0	0	0
0.001	0.25	1	2	23988811	106194	0	0	930651733	0	0	0
0.001	0.25	1	3	26059307	140178	0	0	927585463	0	0	0
0.01	0.25	1	1	25458638	116288	0	0	928525106	0	0	0
0.01	0.25	1	2	26420560	120882	0	0	927536168	0	0	0
0.01	0.25	1	3	24650822	98560	0	0	930732414	0	0	0
0.1	0.25	1	1	25946520	115661	0	0	928607051	0	0	0
0.1	0.25	1	2	26398594	118974	0	0	928183400	0	0	0
0.1	0.25	1	3	24770347	99538	0	0	930477466	0	0	0
0	0	2	1	58084511	0	0	0	895462728	895462728	0	0
0	0	2	2	47689305	0	0	0	906600775	906600775	0	0
0	0	2	3	53239957	0	0	0	900938579	900938579	0	0
1e-09	0	2	1	49718916	1335192	0	0	905128186	905128186	0	0
1e-09	0	2	2	49501956	1239413	0	0	905033224	905033224	0	0
1e-09	0	2	3	50886524	1312082	0	0	903506329	903506329	0	0
1e-08	0	2	1	59624998	12239178	0	0	893846272	893846272	0	0
1e-08	0	2	2	49560041	10406869	0	0	904494574	904494574	0	0
1e-08	0	2	3	49760873	10410576	0	0	904998693	904998693	0	0
1e-07	0	2	1	54658308	36953980	0	0	899023090	899023090	0	0
1e-07	0	2	2	56028091	37955768	0	0	897597121	897597121	0	0
1e-07	0	2	3	43038803	29608950	0	0	911739290	911739290	0	0
1e-06	0	2	1	52391926	47695100	0	0	901949100	901949100	0	0
1e-06	0	2	2	52553882	47695320	0	0	901505502	901505502	0	0
1e-06	0	2	3	52484625	47663495	0	0	901415177	901415177	0	0
1e-05	0	2	1	65244459	62403300	0	0	888431779	888431779	0	0
1e-05	0	2	2	67603047	64639503	0	0	885931923	885931923	0	0
1e-05	0	2	3	58833184	56486112	0	0	895306532	895306532	0	0
0.0001	0	2	1	54738404	53565250	0	0	899671736	899671736	0	0
0.0001	0	2	2	64371329	62631265	0	0	890272381	890272381	0	0
0.0001	0	2	3	56524978	55226014	0	0	898132596	898132596	0	0
0.001	0	2	1	66852698	65320674	0	0	887703621	887703621	0	0
0.001	0	2	2	65206400	63689416	0	0	889031364	889031364	0	0
0.001	0	2	3	64048391	62673475	0	0	889986809	889986809	0	0
0.01	0	2	1	73981875	71978855	0	0	880466764	880466764	0	0
0.01	0	2	2	56799031	55742845	0	0	898012903	898012903	0	0
0.01	0	2	3	61339549	60078247	0	0	892673747	892673747	0	0
0.1	0	2	1	66223855	64712404	0	0	888231330	888231330	0	0
0.1	0	2	2	61816516	60478704	0	0	892809666	892809666	0	0
0.1	0	2	3	55413033	54410977	0	0	899571378	899571378	0	0
0	0.0243902	2	1	107511914	0	0	0	821868636	821868636	0	0
0	0.0243902	2	2	111618301	0	0	0	819042300	819042300	0	0
0	0.0243902	2	3	106903682	0	0	0	823507442	823507442	0	0
1e-09	0.0243902	2	1	108258648	2706910	0	0	821471389	821471389	0	0
1e-09	0.0243902	2	2	103397301	2583488	0	0	827258662	827258662	0	0
1e-09	0.0243902	2	3	133881332	2995888	0	0	795293387	795293387	0	0
1e-08	0.0243902	2	1	100231129	19911055	0	0	828954989	828954989	0	0
1e-08	0.0243902	2	2	80438320	16741396	0	0	850595240	850595240	0	0
1e-08	0.0243902	2	3	108585991	21407518	0	0	820591106	820591106	0	0
1e-07	0.0243902	2	1	67447693	45139897	0	0	862822667	862822667	0	0
1e-07	0.0243902	2	2	64433037	43177282	0	0	866258253	866258253	0	0
1e-07	0.0243902	2	3	67938759	45195326	0	0	861736122	861736122	0	0
1e-06	0.0243902	2	1	55919222	50645598	0	0	874315009	874315009	0	0
1e-06	0.0243902	2	2	74684715	67111673	0	0	854728867	854728867	0	0
1e-06	0.0243902	2	3	58677150	53248025	0	0	872389645	872389645	0	0
1e-05	0.0243902	2	1	68838821	65792187	0	0	861282370	861282370	0	0
1e-05	0.0243902	2	2	76766493	73081392	0	0	852254957	852254957	0	0
1e-05	0.0243902	2	3	69320098	66232110	0	0	860231452	860231452	0	0
0.0001	0.0243902	2	1	68279272	66316710	0	0	862246179	862246179	0	0
0.0001	0.0243902	2	2	63801817	62126245	0	0	866521702	866521702	0	0
0.0001	0.0243902	2	3	75482448	73004857	0	0	854509817	854509817	0	0
0.001	0.0243902	2	1	68577384	66861260	0	0	861123759	861123759	0	0
0.001	0.0243902	2	2	75966915	73888272	0	0	853995589	853995589	0	0
0.001	0.0243902	2	3	66594347	64941813	0	0	863700518	863700518	0	0
0.01	0.0243902	2	1	69074035	67403310	0	0	861102293	861102293	0	0
0.01	0.0243902	2	2	57057046	55986797	0	0	873929841	873929841	0	0
0.01	0.0243902	2	3	80569828	78170175	0	0	849249590	849249590	0	0
0.1	0.0243902	2	1	76151684	74050757	0	0	853512774	853512774	0	0
0.1	0.0243902	2	2	81461126	78966393	0	0	848174563	848174563	0	0
0.1	0.0243902	2	3	70501549	68762896	0	0	859432131	859432131	0	0
0	0.0476191	2	1	448718970	0	0	0	460000495	460000495	0	0
0	0.0476191	2	2	404194348	0	0	0	504856971	504856971	0	0
0	0.0476191	2	3	340807145	0	0	0	569153660	569153660	0	0
1e-09	0.0476191	2	1	419035985	6385751	0	0	490259789	490259789	0	0
1e-09	0.0476191	2	2	421980820	6329679	0	0	486859699	486859699	0	0
1e-09	0.0476191	2	3	409797760	6280773	0	0	499287993	499287993	0	0
1e-08	0.0476191	2	1	259263499	44003406	0	0	648465199	648465199	0	0
1e-08	0.0476191	2	2	293187452	47229279	0	0	614486781	614486781	0	0
1e-08	0.0476191	2	3	268858648	44714475	0	0	639027221	639027221	0	0
1e-07	0.0476191	2	1	109985105	70681889	0	0	796764592	796764592	0	0
1e-07	0.0476191	2	2	97607138	63111901	0	0	809894711	809894711	0	0
1e-07	0.0476191	2	3	103062475	66849004	0	0	804256707	804256707	0	0
1e-06	0.0476191	2	1	59918511	54361812	0	0	847973534	847973534	0	0
1e-06	0.0476191	2	2	70255304	63209495	0	0	836535035	836535035	0	0
1e-06	0.0476191	2	3	94464439	83770847	0	0	811582334	811582334	0	0
1e-05	0.0476191	2	1	70284021	67176127	0	0	836290374	836290374	0	0
1e-05	0.0476191	2	2	83892877	79649845	0	0	822302397	822302397	0	0
1e-05	0.0476191	2	3	68943255	65854697	0	0	838111595	838111595	0	0
0.0001	0.0476191	2	1	66595539	64726479	0	0	841308941	841308941	0	0
0.0001	0.0476191	2	2	73914160	71569193	0	0	833158508	833158508	0	0
0.0001	0.0476191	2	3	74039729	71737134	0	0	833481934	833481934	0	0
0.001	0.0476191	2	1	85002664	82220139	0	0	822241010	822241010	0	0
0.001	0.0476191	2	2	83316746	80617486	0	0	822385026	822385026	0	0
0.001	0.0476191	2	3	86042414	83117194	0	0	821179975	821179975	0	0
0.01	0.0476191	2	1	73850180	71830204	0	0	833442447	833442447	0	0
0.01	0.0476191	2	2	73626383	71641766	0	0	833662770	833662770	0	0
0.01	0.0476191	2	3	63968070	62582618	0	0	844008377	844008377	0	0
0.1	0.0476191	2	1	71719794	69820337	0	0	836087403	836087403	0	0
0.1	0.0476191	2	2	81842455	79284625	0	0	824761399	824761399	0	0
0.1	0.0476191	2	3	81014978	78504856	0	0	826117161	826117161	0	0
0	0.0697674	2	1	761843162	0	0	0	142867692	142867692	0	0
0	0.0697674	2	2	779909953	0	0	0	125203351	125203351	0	0
0	0.0697674	2	3	770595120	0	0	0	134149121	134149121	0	0
1e-09	0.0697674	2	1	776932969	2309577	0	0	128300484	128300484	0	0
1e-09	0.0697674	2	2	760013477	2425504	0	0	144234221	144234221	0	0
1e-09	0.0697674	2	3	754443294	2605338	0	0	149369337	149369337	0	0
1e-08	0.0697674	2	1	745145111	26145579	0	0	157377879	157377879	0	0
1e-08	0.0697674	2	2	731249936	27780682	0	0	170673313	170673313	0	0
1e-08	0.0697674	2	3	712332154	30168301	0	0	189657023	189657023	0	0
1e-07	0.0697674	2	1	178388039	108716371	0	0	706120111	706120111	0	0
1e-07	0.0697674	2	2	259815517	148319005	0	0	624247918	624247918	0	0
1e-07	0.0697674	2	3	198142261	118987790	0	0	686932897	686932897	0	0
1e-06	0.0697674	2	1	98946477	87601320	0	0	786337324	786337324	0	0
1e-06	0.0697674	2	2	100044127	88695679	0	0	784709993	784709993	0	0
1e-06	0.0697674	2	3	83662748	74763278	0	0	801322917	801322917	0	0
1e-05	0.0697674	2	1	89998299	85254341	0	0	795309064	795309064	0	0
1e-05	0.0697674	2	2	98605351	92948564	0	0	786064358	786064358	0	0
1e-05	0.0697674	2	3	109052182	102431072	0	0	774946218	774946218	0	0
0.0001	0.0697674	2	1	81076874	78218854	0	0	804749545	804749545	0	0
0.0001	0.0697674	2	2	89376330	85942656	0	0	795030251	795030251	0	0
0.0001	0.0697674	2	3	95695103	91641292	0	0	789576470	789576470	0	0
0.001	0.0697674	2	1	82035882	79390822	0	0	802282584	802282584	0	0
0.001	0.0697674	2	2	99420331	95465166	0	0	785415193	785415193	0	0
0.001	0.0697674	2	3	83653004	80901171	0	0	800826554	800826554	0	0
0.01	0.0697674	2	1	89733180	86650389	0	0	796074411	796074411	0	0
0.01	0.0697674	2	2	87068315	84128954	0	0	798482304	798482304	0	0
0.01	0.0697674	2	3	84058307	81299768	0	0	801477137	801477137	0	0
0.1	0.0697674	2	1	84944922	82134430	0	0	799758406	799758406	0	0
0.1	0.0697674	2	2	93034485	89656377	0	0	792082173	792082173	0	0
0.1	0.0697674	2	3	82617947	80019106	0	0	802899893	802899893	0	0
0	0.0909091	2	1	835951084	0	0	0	68097389	68097389	0	0
0	0.0909091	2	2	830463353	0	0	0	73610216	73610216	0	0
0	0.0909091	2	3	847687353	0	0	0	57474665	57474665	0	0
1e-09	0.0909091	2	1	840356643	805447	0	0	63702152	63702152	0	0
1e-09	0.0909091	2	2	854086161	743668	0	0	51075445	51075445	0	0
1e-09	0.0909091	2	3	834971240	980030	0	0	68784506	68784506	0	0
1e-08	0.0909091	2	1	832024387	9822572	0	0	71660836	71660836	0	0
1e-08	0.0909091	2	2	843019304	8483713	0	0	60856778	60856778	0	0
1e-08	0.0909091	2	3	843215267	8449769	0	0	60691067	60691067	0	0
1e-07	0.0909091	2	1	743441921	162582071	0	0	142315319	142315319	0	0
1e-07	0.0909091	2	2	699572081	198282734	0	0	181406575	181406575	0	0
1e-07	0.0909091	2	3	594849344	253957506	0	0	275762771	275762771	0	0
1e-06	0.0909091	2	1	125362728	109566266	0	0	738575491	738575491	0	0
1e-06	0.0909091	2	2	121180540	106405513	0	0	743010735	743010735	0	0
1e-06	0.0909091	2	3	104459577	92395741	0	0	759103110	759103110	0	0
1e-05	0.0909091	2	1	110621080	103695782	0	0	752736914	752736914	0	0
1e-05	0.0909091	2	2	113539504	106122930	0	0	749868501	749868501	0	0
1e-05	0.0909091	2	3	110099769	103153531	0	0	753124227	753124227	0	0
0.0001	0.0909091	2	1	101810137	97351811	0	0	762775116	762775116	0	0
0.0001	0.0909091	2	2	118781755	112643519	0	0	745253922	745253922	0	0
0.0001	0.0909091	2	3	92543870	88870652	0	0	771885563	771885563	0	0
0.001	0.0909091	2	1	93258741	89903944	0	0	770845702	770845702	0	0
0.001	0.0909091	2	2	129208636	122003554	0	0	734126696	734126696	0	0
0.001	0.0909091	2	3	112510313	107385970	0	0	751475932	751475932	0	0
0.01	0.0909091	2	1	94370537	90895965	0	0	769959542	769959542	0	0
0.01	0.0909091	2	2	101857131	97708919	0	0	762129412	762129412	0	0
0.01	0.0909091	2	3	114745719	109171376	0	0	749459536	749459536	0	0
0.1	0.0909091	2	1	109040516	104125278	0	0	754359256	754359256	0	0
0.1	0.0909091	2	2	94224765	90665956	0	0	769801527	769801527	0	0
0.1	0.0909091	2	3	91398459	88150573	0	0	772746174	772746174	0	0
0	0.148936	2	1	891926073	0	0	0	13343621	13343621	0	0
0	0.148936	2	2	885721938	0	0	0	18559819	18559819	0	0
0	0.148936	2	3	883141390	0	0	0	21137603	21137603	0	0
1e-09	0.148936	2	1	889109767	132133	0	0	15335207	15335207	0	0
1e-09	0.148936	2	2	886081098	142808	0	0	17641499	17641499	0	0
1e-09	0.148936	2	3	885079631	168114	0	0	19086552	19086552	0	0
1e-08	0.148936	2	1	886786009	1506546	0	0	18126569	18126569	0	0
1e-08	0.148936	2	2	891154129	1179479	0	0	13774013	13774013	0	0
1e-08	0.148936	2	3	887795123	1380888	0	0	16511538	16511538	0	0
1e-07	0.148936	2	1	882398538	14155202	0	0	19184249	19184249	0	0
1e-07	0.148936	2	2	885314353	13201595	0	0	17496055	17496055	0	0
1e-07	0.148936	2	3	887517056	11534835	0	0	15278943	15278943	0	0
1e-06	0.148936	2	1	831978875	155987634	0	0	44652611	44652611	0	0
1e-06	0.148936	2	2	222022036	185554799	0	0	585698400	585698400	0	0
1e-06	0.148936	2	3	824977265	169476489	0	0	48784121	48784121	0	0
1e-05	0.148936	2	1	205980365	184836521	0	0	599241446	599241446	0	0
1e-05	0.148936	2	2	165130169	150887010	0	0	641036091	641036091	0	0
1e-05	0.148936	2	3	197427645	177635547	0	0	608372598	608372598	0	0
0.0001	0.148936	2	1	143520463	134261802	0	0	663277207	663277207	0	0
0.0001	0.148936	2	2	185227332	169946895	0	0	621066537	621066537	0	0
0.0001	0.148936	2	3	170414105	157451816	0	0	635787325	635787325	0	0
0.001	0.148936	2	1	177444103	163540986	0	0	628767967	628767967	0	0
0.001	0.148936	2	2	169977408	157426945	0	0	636682336	636682336	0	0
0.001	0.148936	2	3	202984733	184037643	0	0	602441997	602441997	0	0
0.01	0.148936	2	1	157831814	147164511	0	0	648859887	648859887	0	0
0.01	0.148936	2	2	217708110	195759310	0	0	587330884	587330884	0	0
0.01	0.148936	2	3	138023400	129853672	0	0	668362446	668362446	0	0
0.1	0.148936	2	1	160000504	148812816	0	0	646556189	646556189	0	0
0.1	0.148936	2	2	182504337	167603875	0	0	622946913	622946913	0	0
0.1	0.148936	2	3	190744175	174766311	0	0	614884855	614884855	0	0
0	0.2	2	1	897154034	0	0	0	7384157	7384157	0	0
0	0.2	2	2	898684811	0	0	0	6755603	6755603	0	0
0	0.2	2	3	898665538	0	0	0	6768086	6768086	0	0
1e-09	0.2	2	1	897051174	43150	0	0	7436035	7436035	0	0
1e-09	0.2	2	2	896446718	44169	0	0	7641805	7641805	0	0
1e-09	0.2	2	3	897152402	48666	0	0	7484530	7484530	0	0
1e-08	0.2	2	1	897424234	428548	0	0	6804879	6804879	0	0
1e-08	0.2	2	2	896574491	447622	0	0	7314222	7314222	0	0
1e-08	0.2	2	3	895124950	524887	0	0	8693011	8693011	0	0
1e-07	0.2	2	1	894935689	4592287	0	0	8436875	8436875	0	0
1e-07	0.2	2	2	897905310	3607751	0	0	6612041	6612041	0	0
1e-07	0.2	2	3	895275412	4369017	0	0	8023796	8023796	0	0
1e-06	0.2	2	1	893375054	20412175	0	0	7791470	7791470	0	0
1e-06	0.2	2	2	888894922	26454036	0	0	10139172	10139172	0	0
1e-06	0.2	2	3	890076188	24753073	0	0	9501321	9501321	0	0
1e-05	0.2	2	1	870473141	71100633	0	0	16722959	16722959	0	0
1e-05	0.2	2	2	883354286	46954708	0	0	10930809	10930809	0	0
1e-05	0.2	2	3	889681318	35636532	0	0	8221962	8221962	0	0
0.0001	0.2	2	1	864925556	86093372	0	0	18794636	18794636	0	0
0.0001	0.2	2	2	874696184	66173244	0	0	14338940	14338940	0	0
0.0001	0.2	2	3	879553357	57359421	0	0	12273165	12273165	0	0
0.001	0.2	2	1	878504693	59872873	0	0	12849695	12849695	0	0
0.001	0.2	2	2	885821477	44689426	0	0	9437854	9437854	0	0
0.001	0.2	2	3	883420262	51170431	0	0	10886445	10886445	0	0
0.01	0.2	2	1	863567643	88211860	0	0	19163023	19163023	0	0
0.01	0.2	2	2	880029271	55972505	0	0	11984557	11984557	0	0
0.01	0.2	2	3	880725548	53277550	0	0	11379333	11379333	0	0
0.1	0.2	2	1	873823441	69481037	0	0	14957717	14957717	0	0
0.1	0.2	2	2	870728616	74839501	0	0	16107357	16107357	0	0
0.1	0.2	2	3	883675682	50148857	0	0	10615437	10615437	0	0
ASYMMETRICAL TRANSFORMATION
τ	cM	InsertionStrain	Replicate	Strain1	Strain1M1	Strain1M2	Strain1M1M2	Strain2	Strain2M1	Strain2M2	Strain2M1M2
0	0	1	1	53458207	53458207	0	0	900783011	0	0	0
0	0	1	2	44739437	44739437	0	0	909534206	0	0	0
0	0	1	3	51133004	51133004	0	0	903590804	0	0	0
1e-09	0	1	1	44009628	42829535	0	0	911171921	0	0	0
1e-09	0	1	2	49350060	47928531	0	0	904956369	0	0	0
1e-09	0	1	3	51838487	50437851	0	0	902432978	0	0	0
1e-08	0	1	1	52282857	41053007	0	0	901373710	0	0	0
1e-08	0	1	2	53018401	42021221	0	0	901361339	0	0	0
1e-08	0	1	3	61014538	48571521	0	0	892221612	0	0	0
1e-07	0	1	1	40048271	11556702	0	0	915557062	0	0	0
1e-07	0	1	2	42149989	12456720	0	0	912429406	0	0	0
1e-07	0	1	3	43751454	12698561	0	0	911258072	0	0	0
1e-06	0	1	1	51039386	3998902	0	0	903803471	0	0	0
1e-06	0	1	2	41594333	3249933	0	0	913479591	0	0	0
1e-06	0	1	3	57013943	4569675	0	0	897457612	0	0	0
1e-05	0	1	1	55081109	1811718	0	0	899002954	0	0	0
1e-05	0	1	2	52873600	1669078	0	0	901430721	0	0	0
1e-05	0	1	3	52609245	1663745	0	0	901810186	0	0	0
0.0001	0	1	1	53167663	952428	0	0	901728083	0	0	0
0.0001	0	1	2	66429883	1416712	0	0	887007943	0	0	0
0.0001	0	1	3	62704823	1321828	0	0	892101431	0	0	0
0.001	0	1	1	59545507	993714	0	0	895531341	0	0	0
0.001	0	1	2	57119511	900533	0	0	897548977	0	0	0
0.001	0	1	3	62137662	1104646	0	0	892255102	0	0	0
0.01	0	1	1	55964287	837396	0	0	899349457	0	0	0
0.01	0	1	2	53830582	780162	0	0	900989797	0	0	0
0.01	0	1	3	57753916	932051	0	0	897231393	0	0	0
0.1	0	1	1	60552890	1010265	0	0	894094953	0	0	0
0.1	0	1	2	63330341	1105482	0	0	890995701	0	0	0
0.1	0	1	3	61827256	1024155	0	0	892877911	0	0	0
0	0.025	1	1	29230542	29230542	0	0	924765164	0	0	0
0	0.025	1	2	26245426	26245426	0	0	928687718	0	0	0
0	0.025	1	3	28766525	28766525	0	0	926109685	0	0	0
1e-09	0.025	1	1	23954565	23140872	0	0	931587072	0	0	0
1e-09	0.025	1	2	28125027	27415772	0	0	926778597	0	0	0
1e-09	0.025	1	3	36830121	35966831	0	0	916619366	0	0	0
1e-08	0.025	1	1	30364527	23685869	0	0	923966874	0	0	0
1e-08	0.025	1	2	37439731	29295297	0	0	916352725	0	0	0
1e-08	0.025	1	3	29573994	23138138	0	0	925133590	0	0	0
1e-07	0.025	1	1	38044706	11494796	0	0	915896697	0	0	0
1e-07	0.025	1	2	41319526	12186976	0	0	912759343	0	0	0
1e-07	0.025	1	3	34853210	10209491	0	0	919297489	0	0	0
1e-06	0.025	1	1	49039360	3926468	0	0	905431522	0	0	0
1e-06	0.025	1	2	41144363	3306300	0	0	913540929	0	0	0
1e-06	0.025	1	3	43233434	3456836	0	0	911121781	0	0	0
1e-05	0.025	1	1	40622554	1190982	0	0	914698402	0	0	0
1e-05	0.025	1	2	49743129	1598912	0	0	904624963	0	0	0
1e-05	0.025	1	3	35641077	1016678	0	0	919693416	0	0	0
0.0001	0.025	1	1	51410386	894582	0	0	903589780	0	0	0
0.0001	0.025	1	2	55575079	1059190	0	0	898978929	0	0	0
0.0001	0.025	1	3	51281057	924447	0	0	903535483	0	0	0
0.001	0.025	1	1	56850729	886007	0	0	897339829	0	0	0
0.001	0.025	1	2	60471859	1037912	0	0	893136602	0	0	0
0.001	0.025	1	3	55957299	889529	0	0	897873589	0	0	0
0.01	0.025	1	1	49228962	639890	0	0	906413159	0	0	0
0.01	0.025	1	2	58806677	1004687	0	0	895291198	0	0	0
0.01	0.025	1	3	55406354	811448	0	0	898884022	0	0	0
0.1	0.025	1	1	55887151	856526	0	0	898924623	0	0	0
0.1	0.025	1	2	51220718	683327	0	0	903807676	0	0	0
0.1	0.025	1	3	65906675	1247948	0	0	888702396	0	0	0
0	0.05	1	1	21535465	21535465	0	0	932368131	0	0	0
0	0.05	1	2	18614215	18614215	0	0	936025666	0	0	0
0	0.05	1	3	20582807	20582807	0	0	932617279	0	0	0
1e-09	0.05	1	1	20105129	19622271	0	0	934449378	0	0	0
1e-09	0.05	1	2	21490695	20970909	0	0	932578498	0	0	0
1e-09	0.05	1	3	17239540	16603511	0	0	937291705	0	0	0
1e-08	0.05	1	1	20242380	16041456	0	0	934980018	0	0	0
1e-08	0.05	1	2	29644088	23569402	0	0	923862811	0	0	0
1e-08	0.05	1	3	18250186	14465030	0	0	936777145	0	0	0
1e-07	0.05	1	1	23310384	7043550	0	0	931915739	0	0	0
1e-07	0.05	1	2	29931352	9051922	0	0	923788311	0	0	0
1e-07	0.05	1	3	26536352	8066500	0	0	928505768	0	0	0
1e-06	0.05	1	1	32770527	2545195	0	0	921794407	0	0	0
1e-06	0.05	1	2	29562902	2370750	0	0	924796589	0	0	0
1e-06	0.05	1	3	31703142	2500857	0	0	922961295	0	0	0
1e-05	0.05	1	1	36822676	1096230	0	0	917562631	0	0	0
1e-05	0.05	1	2	44980157	1433928	0	0	908707525	0	0	0
1e-05	0.05	1	3	43403001	1359073	0	0	911041030	0	0	0
0.0001	0.05	1	1	51427927	927618	0	0	902102271	0	0	0
0.0001	0.05	1	2	40544047	562752	0	0	914295973	0	0	0
0.0001	0.05	1	3	46849339	760919	0	0	908177255	0	0	0
0.001	0.05	1	1	48859514	669645	0	0	905487023	0	0	0
0.001	0.05	1	2	51966373	755504	0	0	902668133	0	0	0
0.001	0.05	1	3	47479359	613289	0	0	906982456	0	0	0
0.01	0.05	1	1	49515296	641827	0	0	904961776	0	0	0
0.01	0.05	1	2	44453809	504977	0	0	910378811	0	0	0
0.01	0.05	1	3	52730920	763360	0	0	902129673	0	0	0
0.1	0.05	1	1	54497844	795408	0	0	900170991	0	0	0
0.1	0.05	1	2	58144862	941401	0	0	896324269	0	0	0
0.1	0.05	1	3	52125542	745504	0	0	901980150	0	0	0
0	0.075	1	1	12989944	12989944	0	0	941550782	0	0	0
0	0.075	1	2	12888749	12888749	0	0	940812146	0	0	0
0	0.075	1	3	14027725	14027725	0	0	940062986	0	0	0
1e-09	0.075	1	1	13176069	12766109	0	0	940641220	0	0	0
1e-09	0.075	1	2	10780352	10470944	0	0	944074143	0	0	0
1e-09	0.075	1	3	13686838	13319418	0	0	939922279	0	0	0
1e-08	0.075	1	1	14343536	11466069	0	0	939008057	0	0	0
1e-08	0.075	1	2	12964457	10239630	0	0	941665205	0	0	0
1e-08	0.075	1	3	14466093	11548848	0	0	939512488	0	0	0
1e-07	0.075	1	1	22085150	6854918	0	0	932000726	0	0	0
1e-07	0.075	1	2	21824901	6568708	0	0	932175265	0	0	0
1e-07	0.075	1	3	22002648	6724516	0	0	932228079	0	0	0
1e-06	0.075	1	1	26595820	2086965	0	0	928082668	0	0	0
1e-06	0.075	1	2	24404226	1968193	0	0	930267836	0	0	0
1e-06	0.075	1	3	29943220	2424627	0	0	923790604	0	0	0
1e-05	0.075	1	1	32286413	940121	0	0	921976984	0	0	0
1e-05	0.075	1	2	37901923	1120286	0	0	915587875	0	0	0
1e-05	0.075	1	3	36439978	1085397	0	0	917511114	0	0	0
0.0001	0.075	1	1	39802297	557190	0	0	915117410	0	0	0
0.0001	0.075	1	2	37704410	509738	0	0	916683231	0	0	0
0.0001	0.075	1	3	43992134	679773	0	0	909701751	0	0	0
0.001	0.075	1	1	44813132	545397	0	0	909507091	0	0	0
0.001	0.075	1	2	47060545	613663	0	0	906803810	0	0	0
0.001	0.075	1	3	43234926	484495	0	0	910897185	0	0	0
0.01	0.075	1	1	44214896	477900	0	0	910315168	0	0	0
0.01	0.075	1	2	44746250	537097	0	0	909937890	0	0	0
0.01	0.075	1	3	45110817	536609	0	0	909725897	0	0	0
0.1	0.075	1	1	46377614	541618	0	0	907885921	0	0	0
0.1	0.075	1	2	56101171	876781	0	0	896631692	0	0	0
0.1	0.075	1	3	48732406	618287	0	0	905039031	0	0	0
0	0.1	1	1	7981642	7981642	0	0	947156895	0	0	0
0	0.1	1	2	8442978	8442978	0	0	946186566	0	0	0
0	0.1	1	3	8462071	8462071	0	0	945720617	0	0	0
1e-09	0.1	1	1	8984964	8755716	0	0	944980583	0	0	0
1e-09	0.1	1	2	8234542	8048368	0	0	946172288	0	0	0
1e-09	0.1	1	3	8869474	8642519	0	0	945820319	0	0	0
1e-08	0.1	1	1	11286806	8945349	0	0	942487416	0	0	0
1e-08	0.1	1	2	8777803	7006246	0	0	945123473	0	0	0
1e-08	0.1	1	3	10991271	8700065	0	0	942943682	0	0	0
1e-07	0.1	1	1	17033425	5339203	0	0	937339987	0	0	0
1e-07	0.1	1	2	16195827	5041203	0	0	937405866	0	0	0
1e-07	0.1	1	3	15692699	4802894	0	0	938530859	0	0	0
1e-06	0.1	1	1	20897926	1680850	0	0	933410916	0	0	0
1e-06	0.1	1	2	23378889	1928771	0	0	930788663	0	0	0
1e-06	0.1	1	3	20741962	1652736	0	0	933409884	0	0	0
1e-05	0.1	1	1	24159406	644615	0	0	930594989	0	0	0
1e-05	0.1	1	2	29146577	797986	0	0	925149910	0	0	0
1e-05	0.1	1	3	25284142	686329	0	0	929371991	0	0	0
0.0001	0.1	1	1	32941312	378617	0	0	921509040	0	0	0
0.0001	0.1	1	2	38651381	525478	0	0	915658603	0	0	0
0.0001	0.1	1	3	34764242	426147	0	0	919930361	0	0	0
0.001	0.1	1	1	35072462	289719	0	0	920057435	0	0	0
0.001	0.1	1	2	39658658	392082	0	0	915219362	0	0	0
0.001	0.1	1	3	46458843	582708	0	0	907190693	0	0	0
0.01	0.1	1	1	45791192	567336	0	0	908001017	0	0	0
0.01	0.1	1	2	38580659	345629	0	0	915700253	0	0	0
0.01	0.1	1	3	41813944	450163	0	0	913144216	0	0	0
0.1	0.1	1	1	43201144	461856	0	0	910617094	0	0	0
0.1	0.1	1	2	42557813	483465	0	0	911910822	0	0	0
0.1	0.1	1	3	39325546	372406	0	0	915500709	0	0	0
0	0.175	1	1	3470563	3470563	0	0	951076320	0	0	0
0	0.175	1	2	3248085	3248085	0	0	951208280	0	0	0
0	0.175	1	3	3437590	3437590	0	0	951047550	0	0	0
1e-09	0.175	1	1	3718453	3647342	0	0	950223008	0	0	0
1e-09	0.175	1	2	3432955	3357412	0	0	950621240	0	0	0
1e-09	0.175	1	3	3870223	3761702	0	0	950417134	0	0	0
1e-08	0.175	1	1	3546108	2872595	0	0	950836647	0	0	0
1e-08	0.175	1	2	3381542	2773661	0	0	951236252	0	0	0
1e-08	0.175	1	3	4367155	3458095	0	0	949639058	0	0	0
1e-07	0.175	1	1	6924912	2391296	0	0	947204424	0	0	0
1e-07	0.175	1	2	7122411	2362769	0	0	948237351	0	0	0
1e-07	0.175	1	3	7619578	2452918	0	0	946040990	0	0	0
1e-06	0.175	1	1	12728138	1055382	0	0	940653976	0	0	0
1e-06	0.175	1	2	11914055	1026005	0	0	942293092	0	0	0
1e-06	0.175	1	3	10473889	888693	0	0	943873203	0	0	0
1e-05	0.175	1	1	15600403	405440	0	0	938335803	0	0	0
1e-05	0.175	1	2	14479231	359731	0	0	940621075	0	0	0
1e-05	0.175	1	3	17821474	477558	0	0	937009791	0	0	0
0.0001	0.175	1	1	25762316	231423	0	0	928636849	0	0	0
0.0001	0.175	1	2	23703284	204276	0	0	930884447	0	0	0
0.0001	0.175	1	3	26091096	246304	0	0	928233799	0	0	0
0.001	0.175	1	1	33900232	286524	0	0	920589737	0	0	0
0.001	0.175	1	2	33142686	258310	0	0	921223932	0	0	0
0.001	0.175	1	3	30625273	215362	0	0	924317028	0	0	0
0.01	0.175	1	1	27856462	136928	0	0	927063327	0	0	0
0.01	0.175	1	2	31302906	184230	0	0	924098906	0	0	0
0.01	0.175	1	3	32589063	230021	0	0	922098912	0	0	0
0.1	0.175	1	1	30011977	183380	0	0	924926704	0	0	0
0.1	0.175	1	2	36456983	320031	0	0	917142768	0	0	0
0.1	0.175	1	3	34958281	297837	0	0	918444973	0	0	0
0	0.25	1	1	1174824	1174824	0	0	953589547	0	0	0
0	0.25	1	2	1448294	1448294	0	0	952423305	0	0	0
0	0.25	1	3	1176993	1176993	0	0	953418909	0	0	0
1e-09	0.25	1	1	1617787	1590811	0	0	952174011	0	0	0
1e-09	0.25	1	2	1308999	1280376	0	0	953224380	0	0	0
1e-09	0.25	1	3	1878353	1837510	0	0	952073867	0	0	0
1e-08	0.25	1	1	1727286	1366610	0	0	952472376	0	0	0
1e-08	0.25	1	2	1585626	1308911	0	0	953029811	0	0	0
1e-08	0.25	1	3	2148137	1781392	0	0	951353715	0	0	0
1e-07	0.25	1	1	3180081	1123580	0	0	951413614	0	0	0
1e-07	0.25	1	2	3086697	1077341	0	0	950932685	0	0	0
1e-07	0.25	1	3	3013587	1049288	0	0	951112196	0	0	0
1e-06	0.25	1	1	6808872	622965	0	0	947289696	0	0	0
1e-06	0.25	1	2	5840065	529348	0	0	948668478	0	0	0
1e-06	0.25	1	3	6669286	604217	0	0	946955604	0	0	0
1e-05	0.25	1	1	9938792	258297	0	0	944217162	0	0	0
1e-05	0.25	1	2	8960838	214394	0	0	945677173	0	0	0
1e-05	0.25	1	3	9660481	243171	0	0	945189170	0	0	0
0.0001	0.25	1	1	21270204	163299	0	0	933378965	0	0	0
0.0001	0.25	1	2	22377621	177286	0	0	931723191	0	0	0
0.0001	0.25	1	3	18321520	110755	0	0	936922296	0	0	0
0.001	0.25	1	1	25107423	110357	0	0	929275749	0	0	0
0.001	0.25	1	2	24878457	109802	0	0	929416672	0	0	0
0.001	0.25	1	3	25833181	125495	0	0	929334629	0	0	0
0.01	0.25	1	1	27471675	137986	0	0	927336844	0	0	0
0.01	0.25	1	2	25514072	109628	0	0	928882870	0	0	0
0.01	0.25	1	3	24098838	80805	0	0	930905266	0	0	0
0.1	0.25	1	1	26298907	112125	0	0	928831125	0	0	0
0.1	0.25	1	2	25636684	107483	0	0	928858989	0	0	0
0.1	0.25	1	3	25475506	105095	0	0	928716501	0	0	0
0	0	2	1	52746216	0	0	0	901055607	901055607	0	0
0	0	2	2	58391526	0	0	0	894714870	894714870	0	0
0	0	2	3	54366172	0	0	0	899711921	899711921	0	0
1e-09	0	2	1	46830501	115709	0	0	907870136	907870136	0	0
1e-09	0	2	2	54627122	149645	0	0	899236617	899236617	0	0
1e-09	0	2	3	48308016	159311	0	0	905622237	905622237	0	0
1e-08	0	2	1	39790629	1093527	0	0	916097490	916097490	0	0
1e-08	0	2	2	52141606	1484863	0	0	902068393	902068393	0	0
1e-08	0	2	3	53443783	1248891	0	0	900165321	900165321	0	0
1e-07	0	2	1	59934577	9354869	0	0	894460848	894460848	0	0
1e-07	0	2	2	63200465	9822188	0	0	890582592	890582592	0	0
1e-07	0	2	3	53870299	8499013	0	0	900825022	900825022	0	0
1e-06	0	2	1	37991117	16797478	0	0	916383075	916383075	0	0
1e-06	0	2	2	57993838	21099425	0	0	896558053	896558053	0	0
1e-06	0	2	3	58687228	20887136	0	0	895132677	895132677	0	0
1e-05	0	2	1	50293497	25022634	0	0	904126639	904126639	0	0
1e-05	0	2	2	65756717	26970022	0	0	888242153	888242153	0	0
1e-05	0	2	3	55462949	25842050	0	0	899019594	899019594	0	0
0.0001	0	2	1	65625777	33267490	0	0	888435137	888435137	0	0
0.0001	0	2	2	60332486	32872280	0	0	894408929	894408929	0	0
0.0001	0	2	3	58155891	32131972	0	0	896320635	896320635	0	0
0.001	0	2	1	61264642	34963616	0	0	892812340	892812340	0	0
0.001	0	2	2	69054815	36262371	0	0	884763426	884763426	0	0
0.001	0	2	3	53970253	33891092	0	0	900931543	900931543	0	0
0.01	0	2	1	67913736	36713179	0	0	886008384	886008384	0	0
0.01	0	2	2	58080372	34601237	0	0	896989844	896989844	0	0
0.01	0	2	3	61513267	35109814	0	0	893312725	893312725	0	0
0.1	0	2	1	56682485	34423383	0	0	898608561	898608561	0	0
0.1	0	2	2	55720172	34302245	0	0	898984865	898984865	0	0
0.1	0	2	3	50054322	32952770	0	0	905436777	905436777	0	0
0	0.0243902	2	1	116457214	0	0	0	813081946	813081946	0	0
0	0.0243902	2	2	122602295	0	0	0	807411665	807411665	0	0
0	0.0243902	2	3	112290981	0	0	0	817150241	817150241	0	0
1e-09	0.0243902	2	1	117286112	298251	0	0	812856614	812856614	0	0
1e-09	0.0243902	2	2	107970935	250328	0	0	822098179	822098179	0	0
1e-09	0.0243902	2	3	92971118	238097	0	0	837979325	837979325	0	0
1e-08	0.0243902	2	1	92216449	2066121	0	0	838178762	838178762	0	0
1e-08	0.0243902	2	2	97277187	2354929	0	0	832742108	832742108	0	0
1e-08	0.0243902	2	3	108177959	2651313	0	0	821882158	821882158	0	0
1e-07	0.0243902	2	1	92218404	13349594	0	0	838124996	838124996	0	0
1e-07	0.0243902	2	2	101700288	14368688	0	0	828162266	828162266	0	0
1e-07	0.0243902	2	3	104107566	14421737	0	0	825325486	825325486	0	0
1e-06	0.0243902	2	1	70274274	25136091	0	0	860400746	860400746	0	0
1e-06	0.0243902	2	2	102132580	29371729	0	0	827254775	827254775	0	0
1e-06	0.0243902	2	3	97238761	29022230	0	0	832750105	832750105	0	0
1e-05	0.0243902	2	1	100009278	35199676	0	0	830157727	830157727	0	0
1e-05	0.0243902	2	2	98727453	35378415	0	0	831389379	831389379	0	0
1e-05	0.0243902	2	3	81167169	32949533	0	0	849097705	849097705	0	0
0.0001	0.0243902	2	1	77242900	37813740	0	0	853668796	853668796	0	0
0.0001	0.0243902	2	2	99154512	40018857	0	0	830517304	830517304	0	0
0.0001	0.0243902	2	3	101387488	40563362	0	0	829209654	829209654	0	0
0.001	0.0243902	2	1	111169356	42638104	0	0	818249744	818249744	0	0
0.001	0.0243902	2	2	100858956	41946899	0	0	829036056	829036056	0	0
0.001	0.0243902	2	3	115240133	43195234	0	0	814065207	814065207	0	0
0.01	0.0243902	2	1	96698722	41544205	0	0	833715356	833715356	0	0
0.01	0.0243902	2	2	76409776	39408456	0	0	854347898	854347898	0	0
0.01	0.0243902	2	3	84875349	39983516	0	0	845610674	845610674	0	0
0.1	0.0243902	2	1	102275021	41903480	0	0	828008475	828008475	0	0
0.1	0.0243902	2	2	85961973	40304844	0	0	844668875	844668875	0	0
0.1	0.0243902	2	3	95370121	41368140	0	0	835105829	835105829	0	0
0	0.0476191	2	1	431130589	0	0	0	477639031	477639031	0	0
0	0.0476191	2	2	453893924	0	0	0	455875823	455875823	0	0
0	0.0476191	2	3	396751607	0	0	0	512799606	512799606	0	0
1e-09	0.0476191	2	1	368621256	641777	0	0	541494840	541494840	0	0
1e-09	0.0476191	2	2	382269432	588887	0	0	528114165	528114165	0	0
1e-09	0.0476191	2	3	385483939	624275	0	0	524369679	524369679	0	0
1e-08	0.0476191	2	1	371847822	5647425	0	0	537361553	537361553	0	0
1e-08	0.0476191	2	2	391164498	5485035	0	0	517834207	517834207	0	0
1e-08	0.0476191	2	3	391771925	5581281	0	0	517393976	517393976	0	0
1e-07	0.0476191	2	1	347858443	28539064	0	0	560395189	560395189	0	0
1e-07	0.0476191	2	2	320991802	28722077	0	0	587555237	587555237	0	0
1e-07	0.0476191	2	3	288562844	27950412	0	0	619833643	619833643	0	0
1e-06	0.0476191	2	1	394534433	48114361	0	0	513251101	513251101	0	0
1e-06	0.0476191	2	2	221845741	51687684	0	0	685884682	685884682	0	0
1e-06	0.0476191	2	3	262881532	53517245	0	0	644494300	644494300	0	0
1e-05	0.0476191	2	1	284284080	61895935	0	0	623190913	623190913	0	0
1e-05	0.0476191	2	2	229821893	60393540	0	0	677460311	677460311	0	0
1e-05	0.0476191	2	3	229102762	60333164	0	0	678914595	678914595	0	0
0.0001	0.0476191	2	1	279628791	63361210	0	0	627732680	627732680	0	0
0.0001	0.0476191	2	2	195241132	59169305	0	0	712343775	712343775	0	0
0.0001	0.0476191	2	3	307256173	61790346	0	0	600097517	600097517	0	0
0.001	0.0476191	2	1	277870239	63305080	0	0	629832398	629832398	0	0
0.001	0.0476191	2	2	320553259	60711829	0	0	586927943	586927943	0	0
0.001	0.0476191	2	3	243887237	62897830	0	0	663656886	663656886	0	0
0.01	0.0476191	2	1	348751282	57892133	0	0	558755541	558755541	0	0
0.01	0.0476191	2	2	302106805	62029689	0	0	605070712	605070712	0	0
0.01	0.0476191	2	3	321697493	60521104	0	0	585383889	585383889	0	0
0.1	0.0476191	2	1	276748548	63340420	0	0	630643084	630643084	0	0
0.1	0.0476191	2	2	262643828	64204383	0	0	644507033	644507033	0	0
0.1	0.0476191	2	3	199226426	59926310	0	0	708676083	708676083	0	0
0	0.0697674	2	1	788715321	0	0	0	117254832	117254832	0	0
0	0.0697674	2	2	752475062	0	0	0	152756124	152756124	0	0
0	0.0697674	2	3	763574195	0	0	0	140759267	140759267	0	0
1e-09	0.0697674	2	1	744261307	262264	0	0	160255890	160255890	0	0
1e-09	0.0697674	2	2	779848683	190686	0	0	125845163	125845163	0	0
1e-09	0.0697674	2	3	752667432	284915	0	0	151505944	151505944	0	0
1e-08	0.0697674	2	1	759050777	2156600	0	0	145507136	145507136	0	0
1e-08	0.0697674	2	2	806993636	1667981	0	0	99047759	99047759	0	0
1e-08	0.0697674	2	3	763276509	2008511	0	0	141811740	141811740	0	0
1e-07	0.0697674	2	1	764537989	8987682	0	0	139886616	139886616	0	0
1e-07	0.0697674	2	2	752009685	9545806	0	0	151936926	151936926	0	0
1e-07	0.0697674	2	3	777145207	8118121	0	0	127478491	127478491	0	0
1e-06	0.0697674	2	1	715223482	18093959	0	0	188213046	188213046	0	0
1e-06	0.0697674	2	2	752958944	14611077	0	0	151219340	151219340	0	0
1e-06	0.0697674	2	3	770573860	12924633	0	0	133847589	133847589	0	0
1e-05	0.0697674	2	1	754554476	15368026	0	0	149859280	149859280	0	0
1e-05	0.0697674	2	2	751963409	15568388	0	0	151942735	151942735	0	0
1e-05	0.0697674	2	3	748594510	15887994	0	0	155232379	155232379	0	0
0.0001	0.0697674	2	1	773056856	13603221	0	0	131718857	131718857	0	0
0.0001	0.0697674	2	2	731541063	17791326	0	0	172090857	172090857	0	0
0.0001	0.0697674	2	3	756388646	15346949	0	0	148710668	148710668	0	0
0.001	0.0697674	2	1	743065603	16635757	0	0	160939789	160939789	0	0
0.001	0.0697674	2	2	728483120	18130485	0	0	174907304	174907304	0	0
0.001	0.0697674	2	3	729274437	18050193	0	0	174229159	174229159	0	0
0.01	0.0697674	2	1	722766241	18668606	0	0	180313341	180313341	0	0
0.01	0.0697674	2	2	724199659	18475066	0	0	178678038	178678038	0	0
0.01	0.0697674	2	3	703857712	20525901	0	0	198370143	198370143	0	0
0.1	0.0697674	2	1	728205980	18148276	0	0	175566527	175566527	0	0
0.1	0.0697674	2	2	781980342	12738454	0	0	123252310	123252310	0	0
0.1	0.0697674	2	3	730957873	17829198	0	0	172287856	172287856	0	0
0	0.0909091	2	1	836461005	0	0	0	68344064	68344064	0	0
0	0.0909091	2	2	844743034	0	0	0	60082751	60082751	0	0
0	0.0909091	2	3	839612377	0	0	0	65661835	65661835	0	0
1e-09	0.0909091	2	1	833104354	76325	0	0	70831256	70831256	0	0
1e-09	0.0909091	2	2	843045176	77998	0	0	61292643	61292643	0	0
1e-09	0.0909091	2	3	844665344	89254	0	0	60287554	60287554	0	0
1e-08	0.0909091	2	1	845319579	668175	0	0	59552079	59552079	0	0
1e-08	0.0909091	2	2	846126730	739660	0	0	58676661	58676661	0	0
1e-08	0.0909091	2	3	819455385	978490	0	0	83941248	83941248	0	0
1e-07	0.0909091	2	1	840754238	3596356	0	0	63449777	63449777	0	0
1e-07	0.0909091	2	2	829244081	4114612	0	0	74776067	74776067	0	0
1e-07	0.0909091	2	3	836799175	3720046	0	0	65713435	65713435	0	0
1e-06	0.0909091	2	1	840302110	5957451	0	0	64459634	64459634	0	0
1e-06	0.0909091	2	2	835728228	6331604	0	0	68351546	68351546	0	0
1e-06	0.0909091	2	3	851731735	4976044	0	0	53445638	53445638	0	0
1e-05	0.0909091	2	1	834531000	6899968	0	0	68834800	68834800	0	0
1e-05	0.0909091	2	2	824103973	7924863	0	0	79025251	79025251	0	0
1e-05	0.0909091	2	3	843629290	6167439	0	0	61574022	61574022	0	0
0.0001	0.0909091	2	1	839439111	6578860	0	0	64862594	64862594	0	0
0.0001	0.0909091	2	2	831778986	7333983	0	0	72224312	72224312	0	0
0.0001	0.0909091	2	3	834730915	6988090	0	0	68967850	68967850	0	0
0.001	0.0909091	2	1	842442744	6278698	0	0	61996669	61996669	0	0
0.001	0.0909091	2	2	853842176	5277133	0	0	51715653	51715653	0	0
0.001	0.0909091	2	3	838376698	6721109	0	0	66250398	66250398	0	0
0.01	0.0909091	2	1	845855180	5986996	0	0	59010501	59010501	0	0
0.01	0.0909091	2	2	825848923	7989859	0	0	78402890	78402890	0	0
0.01	0.0909091	2	3	846319062	5909118	0	0	58131472	58131472	0	0
0.1	0.0909091	2	1	832858718	7208806	0	0	71104832	71104832	0	0
0.1	0.0909091	2	2	842710813	6247280	0	0	61578774	61578774	0	0
0.1	0.0909091	2	3	840360059	6569879	0	0	64555136	64555136	0	0
0	0.148936	2	1	888423980	0	0	0	15897350	15897350	0	0
0	0.148936	2	2	886528011	0	0	0	18146158	18146158	0	0
0	0.148936	2	3	890099035	0	0	0	15160838	15160838	0	0
1e-09	0.148936	2	1	890457542	10358	0	0	14274692	14274692	0	0
1e-09	0.148936	2	2	889437953	18478	0	0	15325564	15325564	0	0
1e-09	0.148936	2	3	888932721	16802	0	0	15769649	15769649	0	0
1e-08	0.148936	2	1	888175370	127223	0	0	16707682	16707682	0	0
1e-08	0.148936	2	2	888274398	130324	0	0	15861528	15861528	0	0
1e-08	0.148936	2	3	889280162	124362	0	0	15655702	15655702	0	0
1e-07	0.148936	2	1	886239028	759065	0	0	17558294	17558294	0	0
1e-07	0.148936	2	2	887723436	713166	0	0	16734475	16734475	0	0
1e-07	0.148936	2	3	887727497	716580	0	0	16779614	16779614	0	0
1e-06	0.148936	2	1	890118122	1233069	0	0	15132878	15132878	0	0
1e-06	0.148936	2	2	890532216	1210647	0	0	14743061	14743061	0	0
1e-06	0.148936	2	3	889912608	1245066	0	0	15078656	15078656	0	0
1e-05	0.148936	2	1	883014923	1942152	0	0	20880984	20880984	0	0
1e-05	0.148936	2	2	888286965	1543427	0	0	16718669	16718669	0	0
1e-05	0.148936	2	3	888575742	1494936	0	0	16001668	16001668	0	0
0.0001	0.148936	2	1	889745593	1462779	0	0	15436397	15436397	0	0
0.0001	0.148936	2	2	885404979	1853978	0	0	19560003	19560003	0	0
0.0001	0.148936	2	3	891167422	1344971	0	0	14234649	14234649	0	0
0.001	0.148936	2	1	892023004	1288420	0	0	13511276	13511276	0	0
0.001	0.148936	2	2	886281773	1716217	0	0	17953448	17953448	0	0
0.001	0.148936	2	3	890483272	1388826	0	0	14618451	14618451	0	0
0.01	0.148936	2	1	886830151	1707981	0	0	17787644	17787644	0	0
0.01	0.148936	2	2	887852032	1622767	0	0	16893443	16893443	0	0
0.01	0.148936	2	3	892969382	1195912	0	0	12651144	12651144	0	0
0.1	0.148936	2	1	889995267	1511745	0	0	15767034	15767034	0	0
0.1	0.148936	2	2	887863242	1650544	0	0	17280391	17280391	0	0
0.1	0.148936	2	3	885348682	1812193	0	0	18882492	18882492	0	0
0	0.2	2	1	899025943	0	0	0	5716742	5716742	0	0
0	0.2	2	2	897678825	0	0	0	6969818	6969818	0	0
0	0.2	2	3	896012152	0	0	0	8194956	8194956	0	0
1e-09	0.2	2	1	894382992	4311	0	0	9299556	9299556	0	0
1e-09	0.2	2	2	899073572	4700	0	0	5890182	5890182	0	0
1e-09	0.2	2	3	897406278	5521	0	0	7429975	7429975	0	0
1e-08	0.2	2	1	896054499	47266	0	0	8357255	8357255	0	0
1e-08	0.2	2	2	896525264	40435	0	0	8221072	8221072	0	0
1e-08	0.2	2	3	899791376	35628	0	0	5437755	5437755	0	0
1e-07	0.2	2	1	897571232	240786	0	0	7199348	7199348	0	0
1e-07	0.2	2	2	895960130	275370	0	0	7928703	7928703	0	0
1e-07	0.2	2	3	897156790	244576	0	0	7354081	7354081	0	0
1e-06	0.2	2	1	897213047	564827	0	0	7724848	7724848	0	0
1e-06	0.2	2	2	896241078	566289	0	0	7799965	7799965	0	0
1e-06	0.2	2	3	899341217	422472	0	0	5848200	5848200	0	0
1e-05	0.2	2	1	897207779	703731	0	0	8185732	8185732	0	0
1e-05	0.2	2	2	898031486	603092	0	0	7038107	7038107	0	0
1e-05	0.2	2	3	898875091	617623	0	0	7177777	7177777	0	0
0.0001	0.2	2	1	897898377	658713	0	0	7421230	7421230	0	0
0.0001	0.2	2	2	900071620	536865	0	0	6007560	6007560	0	0
0.0001	0.2	2	3	898084699	637533	0	0	7149955	7149955	0	0
0.001	0.2	2	1	900128319	504807	0	0	5738501	5738501	0	0
0.001	0.2	2	2	898105071	591686	0	0	6593994	6593994	0	0
0.001	0.2	2	3	899447843	582806	0	0	6526524	6526524	0	0
0.01	0.2	2	1	897747850	652741	0	0	7344365	7344365	0	0
0.01	0.2	2	2	899558719	539229	0	0	6012199	6012199	0	0
0.01	0.2	2	3	898033550	639338	0	0	7076827	7076827	0	0
0.1	0.2	2	1	899225081	614245	0	0	6803970	6803970	0	0
0.1	0.2	2	2	896425214	725235	0	0	8152770	8152770	0	0
0.1	0.2	2	3	897021834	712912	0	0	7949813	7949813	0	0

## Sheet: Fig 3(A)
MH
φ	β	Replicate	Strain1	Strain1M1	Strain1M2	Strain1M1M2	Strain2	Strain2M1	Strain2M2	Strain2M1M2
0.01	1e-09	1	955772010	267686	0	0	0	0	0	0
0.01	1e-09	2	955033752	316847	0	0	0	0	0	0
0.01	1e-09	3	955797452	312243	0	0	0	0	0	0
0.01	1e-08	1	955826574	299733	0	0	0	0	0	0
0.01	1e-08	2	955780508	276010	0	0	0	0	0	0
0.01	1e-08	3	956233281	259620	0	0	0	0	0	0
0.01	1e-07	1	955310525	358113	0	0	0	0	0	0
0.01	1e-07	2	954904920	456480	0	0	0	0	0	0
0.01	1e-07	3	955018628	410567	0	0	0	0	0	0
0.01	1e-06	1	658580625	625151661	0	0	0	0	0	0
0.01	1e-06	2	660692291	625828495	0	0	0	0	0	0
0.01	1e-06	3	658853757	626157776	0	0	0	0	0	0
0.01	1e-05	1	643691398	642935683	0	0	0	0	0	0
0.01	1e-05	2	644047598	643276668	0	0	0	0	0	0
0.01	1e-05	3	644731188	643714208	0	0	0	0	0	0
0.01	0.0001	1	640303037	640252723	0	0	0	0	0	0
0.01	0.0001	2	639718072	639677080	0	0	0	0	0	0
0.01	0.0001	3	639856824	639808701	0	0	0	0	0	0
0.01	0.001	1	637514446	637511181	0	0	0	0	0	0
0.01	0.001	2	637661340	637658539	0	0	0	0	0	0
0.01	0.001	3	637028421	637024324	0	0	0	0	0	0
0.01	0.01	1	636091132	636090361	0	0	0	0	0	0
0.01	0.01	2	636316712	636316077	0	0	0	0	0	0
0.01	0.01	3	636075745	636074973	0	0	0	0	0	0
0.1	1e-09	1	954952998	386949	0	0	0	0	0	0
0.1	1e-09	2	955147388	274581	0	0	0	0	0	0
0.1	1e-09	3	955198911	350514	0	0	0	0	0	0
0.1	1e-08	1	954463136	392035	0	0	0	0	0	0
0.1	1e-08	2	955402411	318140	0	0	0	0	0	0
0.1	1e-08	3	955632156	249223	0	0	0	0	0	0
0.1	1e-07	1	955616295	365133	0	0	0	0	0	0
0.1	1e-07	2	955375204	338589	0	0	0	0	0	0
0.1	1e-07	3	954927626	428898	0	0	0	0	0	0
0.1	1e-06	1	655352934	631577487	0	0	0	0	0	0
0.1	1e-06	2	655488768	631489469	0	0	0	0	0	0
0.1	1e-06	3	655843259	631352301	0	0	0	0	0	0
0.1	1e-05	1	644536763	643763230	0	0	0	0	0	0
0.1	1e-05	2	644000123	643247832	0	0	0	0	0	0
0.1	1e-05	3	644157017	643286962	0	0	0	0	0	0
0.1	0.0001	1	639996063	639948703	0	0	0	0	0	0
0.1	0.0001	2	640582995	640528291	0	0	0	0	0	0
0.1	0.0001	3	640223480	640178946	0	0	0	0	0	0
0.1	0.001	1	637517740	637513763	0	0	0	0	0	0
0.1	0.001	2	636822586	636819308	0	0	0	0	0	0
0.1	0.001	3	636919073	636915147	0	0	0	0	0	0
0.1	0.01	1	636219963	636219227	0	0	0	0	0	0
0.1	0.01	2	636616282	636614962	0	0	0	0	0	0
0.1	0.01	3	636217963	636217245	0	0	0	0	0	0
0.5	1e-09	1	955428042	375060	0	0	0	0	0	0
0.5	1e-09	2	955208494	494637	0	0	0	0	0	0
0.5	1e-09	3	955011860	463766	0	0	0	0	0	0
0.5	1e-08	1	955867988	362708	0	0	0	0	0	0
0.5	1e-08	2	954492729	518951	0	0	0	0	0	0
0.5	1e-08	3	955773653	405024	0	0	0	0	0	0
0.5	1e-07	1	955264360	712744	0	0	0	0	0	0
0.5	1e-07	2	956675235	580341	0	0	0	0	0	0
0.5	1e-07	3	955447286	805641	0	0	0	0	0	0
0.5	1e-06	1	652504486	638684295	0	0	0	0	0	0
0.5	1e-06	2	652072146	638082563	0	0	0	0	0	0
0.5	1e-06	3	652286627	637982082	0	0	0	0	0	0
0.5	1e-05	1	644787148	644016643	0	0	0	0	0	0
0.5	1e-05	2	644058240	643362323	0	0	0	0	0	0
0.5	1e-05	3	643711012	643014698	0	0	0	0	0	0
0.5	0.0001	1	640284933	640231273	0	0	0	0	0	0
0.5	0.0001	2	639880591	639829388	0	0	0	0	0	0
0.5	0.0001	3	640372635	640314408	0	0	0	0	0	0
0.5	0.001	1	637449864	637445647	0	0	0	0	0	0
0.5	0.001	2	637295602	637291033	0	0	0	0	0	0
0.5	0.001	3	637325883	637322276	0	0	0	0	0	0
0.5	0.01	1	635309920	635309057	0	0	0	0	0	0
0.5	0.01	2	636166345	636165656	0	0	0	0	0	0
0.5	0.01	3	635282287	635281774	0	0	0	0	0	0
0.9	1e-09	1	954663923	633134	0	0	0	0	0	0
0.9	1e-09	2	954724534	868032	0	0	0	0	0	0
0.9	1e-09	3	955296794	868995	0	0	0	0	0	0
0.9	1e-08	1	954552985	881667	0	0	0	0	0	0
0.9	1e-08	2	954981321	705007	0	0	0	0	0	0
0.9	1e-08	3	954332978	864863	0	0	0	0	0	0
0.9	1e-07	1	955175528	3476119	0	0	0	0	0	0
0.9	1e-07	2	953154747	5182999	0	0	0	0	0	0
0.9	1e-07	3	953921912	4453886	0	0	0	0	0	0
0.9	1e-06	1	650159790	640735797	0	0	0	0	0	0
0.9	1e-06	2	649269787	640119315	0	0	0	0	0	0
0.9	1e-06	3	649967967	640227318	0	0	0	0	0	0
0.9	1e-05	1	644351385	643628617	0	0	0	0	0	0
0.9	1e-05	2	644349847	643536309	0	0	0	0	0	0
0.9	1e-05	3	644387964	643652669	0	0	0	0	0	0
0.9	0.0001	1	639930982	639887540	0	0	0	0	0	0
0.9	0.0001	2	639862593	639821381	0	0	0	0	0	0
0.9	0.0001	3	639624435	639578708	0	0	0	0	0	0
0.9	0.001	1	638219863	638215279	0	0	0	0	0	0
0.9	0.001	2	637295565	637291887	0	0	0	0	0	0
0.9	0.001	3	637856442	637851952	0	0	0	0	0	0
0.9	0.01	1	636199962	636198959	0	0	0	0	0	0
0.9	0.01	2	636100066	636099470	0	0	0	0	0	0
0.9	0.01	3	636044887	636044113	0	0	0	0	0	0
1	1e-09	1	955006387	1005448	0	0	0	0	0	0
1	1e-09	2	954862621	1125093	0	0	0	0	0	0
1	1e-09	3	955766493	939983	0	0	0	0	0	0
1	1e-08	1	955317890	881018	0	0	0	0	0	0
1	1e-08	2	955269970	745752	0	0	0	0	0	0
1	1e-08	3	954529702	930932	0	0	0	0	0	0
1	1e-07	1	892899544	180756902	0	0	0	0	0	0
1	1e-07	2	891363979	183147095	0	0	0	0	0	0
1	1e-07	3	894337650	175448607	0	0	0	0	0	0
1	1e-06	1	649936038	640757719	0	0	0	0	0	0
1	1e-06	2	649982456	641358921	0	0	0	0	0	0
1	1e-06	3	649778613	641054471	0	0	0	0	0	0
1	1e-05	1	644047665	643372377	0	0	0	0	0	0
1	1e-05	2	643753106	643025707	0	0	0	0	0	0
1	1e-05	3	643019830	642409732	0	0	0	0	0	0
1	0.0001	1	639543454	639503355	0	0	0	0	0	0
1	0.0001	2	640193708	640143728	0	0	0	0	0	0
1	0.0001	3	639347214	639300141	0	0	0	0	0	0
1	0.001	1	637762060	637758787	0	0	0	0	0	0
1	0.001	2	637341987	637338973	0	0	0	0	0	0
1	0.001	3	637248493	637245340	0	0	0	0	0	0
1	0.01	1	636327105	636326565	0	0	0	0	0	0
1	0.01	2	636410388	636409522	0	0	0	0	0	0
1	0.01	3	636149666	636148919	0	0	0	0	0	0
1.1	1e-09	1	954672989	1571558	0	0	0	0	0	0
1.1	1e-09	2	954974028	1427810	0	0	0	0	0	0
1.1	1e-09	3	955040527	1253507	0	0	0	0	0	0
1.1	1e-08	1	955096166	1413299	0	0	0	0	0	0
1.1	1e-08	2	955455319	1376240	0	0	0	0	0	0
1.1	1e-08	3	954684409	1670421	0	0	0	0	0	0
1.1	1e-07	1	738429823	499791906	0	0	0	0	0	0
1.1	1e-07	2	737863845	501037671	0	0	0	0	0	0
1.1	1e-07	3	737259939	504058438	0	0	0	0	0	0
1.1	1e-06	1	648522392	640782828	0	0	0	0	0	0
1.1	1e-06	2	649610634	640895984	0	0	0	0	0	0
1.1	1e-06	3	649125661	641257247	0	0	0	0	0	0
1.1	1e-05	1	643941428	643245671	0	0	0	0	0	0
1.1	1e-05	2	643701762	643007720	0	0	0	0	0	0
1.1	1e-05	3	644041593	643195393	0	0	0	0	0	0
1.1	0.0001	1	639874048	639824845	0	0	0	0	0	0
1.1	0.0001	2	640471487	640418639	0	0	0	0	0	0
1.1	0.0001	3	640137872	640089159	0	0	0	0	0	0
1.1	0.001	1	637500212	637497096	0	0	0	0	0	0
1.1	0.001	2	636282161	636278897	0	0	0	0	0	0
1.1	0.001	3	637437482	637434245	0	0	0	0	0	0
1.1	0.01	1	636940833	636940165	0	0	0	0	0	0
1.1	0.01	2	637370446	637369006	0	0	0	0	0	0
1.1	0.01	3	636708307	636707441	0	0	0	0	0	0
2	1e-09	1	693498283	571116192	0	0	0	0	0	0
2	1e-09	2	695919327	566661994	0	0	0	0	0	0
2	1e-09	3	694973354	569427808	0	0	0	0	0	0
2	1e-08	1	683030534	585749314	0	0	0	0	0	0
2	1e-08	2	680994683	589830624	0	0	0	0	0	0
2	1e-08	3	681266254	588798335	0	0	0	0	0	0
2	1e-07	1	659751520	625491065	0	0	0	0	0	0
2	1e-07	2	658220596	626034419	0	0	0	0	0	0
2	1e-07	3	658419668	626118398	0	0	0	0	0	0
2	1e-06	1	649385743	642719705	0	0	0	0	0	0
2	1e-06	2	648060926	641964671	0	0	0	0	0	0
2	1e-06	3	648947701	641987488	0	0	0	0	0	0
2	1e-05	1	643685381	642970020	0	0	0	0	0	0
2	1e-05	2	643728887	642988233	0	0	0	0	0	0
2	1e-05	3	644219160	643390473	0	0	0	0	0	0
2	0.0001	1	640080432	640030389	0	0	0	0	0	0
2	0.0001	2	640963511	640907131	0	0	0	0	0	0
2	0.0001	3	639928730	639883197	0	0	0	0	0	0
2	0.001	1	636931498	636928173	0	0	0	0	0	0
2	0.001	2	636998663	636995524	0	0	0	0	0	0
2	0.001	3	637203913	637199528	0	0	0	0	0	0
2	0.01	1	636251654	636250887	0	0	0	0	0	0
2	0.01	2	637808676	637806830	0	0	0	0	0	0
2	0.01	3	636091026	636090357	0	0	0	0	0	0
10	1e-09	1	656718106	628884655	0	0	0	0	0	0
10	1e-09	2	657055387	627510946	0	0	0	0	0	0
10	1e-09	3	656948128	627842576	0	0	0	0	0	0
10	1e-08	1	656629687	629993124	0	0	0	0	0	0
10	1e-08	2	657654879	627854123	0	0	0	0	0	0
10	1e-08	3	657372374	629782712	0	0	0	0	0	0
10	1e-07	1	653030218	635340964	0	0	0	0	0	0
10	1e-07	2	652745582	634257811	0	0	0	0	0	0
10	1e-07	3	652648436	635599865	0	0	0	0	0	0
10	1e-06	1	646822045	642266516	0	0	0	0	0	0
10	1e-06	2	648592228	643487416	0	0	0	0	0	0
10	1e-06	3	647787380	642431162	0	0	0	0	0	0
10	1e-05	1	644108252	643440031	0	0	0	0	0	0
10	1e-05	2	644391716	643568169	0	0	0	0	0	0
10	1e-05	3	643190852	642558242	0	0	0	0	0	0
10	0.0001	1	640059795	640015270	0	0	0	0	0	0
10	0.0001	2	640067047	640029983	0	0	0	0	0	0
10	0.0001	3	640042048	639983086	0	0	0	0	0	0
10	0.001	1	637635893	637632038	0	0	0	0	0	0
10	0.001	2	637758443	637754936	0	0	0	0	0	0
10	0.001	3	636696277	636692626	0	0	0	0	0	0
10	0.01	1	635700953	635700214	0	0	0	0	0	0
10	0.01	2	637549937	637548888	0	0	0	0	0	0
10	0.01	3	636338441	636337672	0	0	0	0	0	0
100	1e-09	1	655841096	631614739	0	0	0	0	0	0
100	1e-09	2	656010954	630275390	0	0	0	0	0	0
100	1e-09	3	656156185	630481343	0	0	0	0	0	0
100	1e-08	1	654285013	633838300	0	0	0	0	0	0
100	1e-08	2	654801764	632577406	0	0	0	0	0	0
100	1e-08	3	654716564	632140663	0	0	0	0	0	0
100	1e-07	1	652455057	636653334	0	0	0	0	0	0
100	1e-07	2	653150426	636340671	0	0	0	0	0	0
100	1e-07	3	652353725	637189877	0	0	0	0	0	0
100	1e-06	1	647966862	643078268	0	0	0	0	0	0
100	1e-06	2	648051866	643019986	0	0	0	0	0	0
100	1e-06	3	647749791	642777144	0	0	0	0	0	0
100	1e-05	1	643487362	642852662	0	0	0	0	0	0
100	1e-05	2	643792580	643028866	0	0	0	0	0	0
100	1e-05	3	643566246	642908823	0	0	0	0	0	0
100	0.0001	1	640148746	640097626	0	0	0	0	0	0
100	0.0001	2	640019999	639977199	0	0	0	0	0	0
100	0.0001	3	640707485	640650039	0	0	0	0	0	0
100	0.001	1	637616849	637613669	0	0	0	0	0	0
100	0.001	2	637034243	637030049	0	0	0	0	0	0
100	0.001	3	637319319	637315642	0	0	0	0	0	0
100	0.01	1	636024766	636023761	0	0	0	0	0	0
100	0.01	2	637052585	637051626	0	0	0	0	0	0
100	0.01	3	636438528	636437850	0	0	0	0	0	0
MV
φ	β	Replicate	Strain1	Strain1M1	Strain1M2	Strain1M1M2	Strain2	Strain2M1	Strain2M2	Strain2M1M2
0.01	1e-09	1	958295743	0	3693781	0	0	0	0	0
0.01	1e-09	2	958668361	0	3589843	0	0	0	0	0
0.01	1e-09	3	958452973	0	3437332	0	0	0	0	0
0.01	1e-08	1	958368454	0	3196314	0	0	0	0	0
0.01	1e-08	2	958489241	0	4291771	0	0	0	0	0
0.01	1e-08	3	958304843	0	3371346	0	0	0	0	0
0.01	1e-07	1	958498386	0	3271059	0	0	0	0	0
0.01	1e-07	2	958486741	0	3501696	0	0	0	0	0
0.01	1e-07	3	958216778	0	3317257	0	0	0	0	0
0.01	1e-06	1	958432039	0	3923965	0	0	0	0	0
0.01	1e-06	2	959103766	0	4108052	0	0	0	0	0
0.01	1e-06	3	959449244	0	3575860	0	0	0	0	0
0.01	1e-05	1	958089671	0	4699405	0	0	0	0	0
0.01	1e-05	2	958794805	0	4851639	0	0	0	0	0
0.01	1e-05	3	958634259	0	3648510	0	0	0	0	0
0.01	0.0001	1	958587973	0	6274056	0	0	0	0	0
0.01	0.0001	2	958801139	0	5626613	0	0	0	0	0
0.01	0.0001	3	958256904	0	5782559	0	0	0	0	0
0.01	0.001	1	958210041	0	7401627	0	0	0	0	0
0.01	0.001	2	958503873	0	6466849	0	0	0	0	0
0.01	0.001	3	958526451	0	7598355	0	0	0	0	0
0.01	0.01	1	958200971	0	7631420	0	0	0	0	0
0.01	0.01	2	958481343	0	7967530	0	0	0	0	0
0.01	0.01	3	958958201	0	7490760	0	0	0	0	0
0.1	1e-09	1	958999852	0	3638535	0	0	0	0	0
0.1	1e-09	2	958634842	0	3017737	0	0	0	0	0
0.1	1e-09	3	958912273	0	3327358	0	0	0	0	0
0.1	1e-08	1	958202560	0	4665641	0	0	0	0	0
0.1	1e-08	2	958744194	0	4739249	0	0	0	0	0
0.1	1e-08	3	959346417	0	4590504	0	0	0	0	0
0.1	1e-07	1	958525577	0	3643001	0	0	0	0	0
0.1	1e-07	2	959055465	0	4129259	0	0	0	0	0
0.1	1e-07	3	958711506	0	4706778	0	0	0	0	0
0.1	1e-06	1	959249937	0	5099042	0	0	0	0	0
0.1	1e-06	2	958345377	0	3741953	0	0	0	0	0
0.1	1e-06	3	958426661	0	4365041	0	0	0	0	0
0.1	1e-05	1	959013458	0	5187196	0	0	0	0	0
0.1	1e-05	2	958493480	0	5492434	0	0	0	0	0
0.1	1e-05	3	958028764	0	5190763	0	0	0	0	0
0.1	0.0001	1	958298480	0	6168907	0	0	0	0	0
0.1	0.0001	2	958407779	0	6250255	0	0	0	0	0
0.1	0.0001	3	958606421	0	7515890	0	0	0	0	0
0.1	0.001	1	957794765	0	6421272	0	0	0	0	0
0.1	0.001	2	958617438	0	8457583	0	0	0	0	0
0.1	0.001	3	958511053	0	8654849	0	0	0	0	0
0.1	0.01	1	958748204	0	6426336	0	0	0	0	0
0.1	0.01	2	958827334	0	8048157	0	0	0	0	0
0.1	0.01	3	958607483	0	7938360	0	0	0	0	0
0.5	1e-09	1	958502492	0	7706076	0	0	0	0	0
0.5	1e-09	2	958722513	0	6768874	0	0	0	0	0
0.5	1e-09	3	958930148	0	7276955	0	0	0	0	0
0.5	1e-08	1	958469943	0	6545267	0	0	0	0	0
0.5	1e-08	2	958641164	0	6386019	0	0	0	0	0
0.5	1e-08	3	957821919	0	7469944	0	0	0	0	0
0.5	1e-07	1	958184976	0	6211409	0	0	0	0	0
0.5	1e-07	2	958698445	0	7526508	0	0	0	0	0
0.5	1e-07	3	958193234	0	7175847	0	0	0	0	0
0.5	1e-06	1	958111048	0	8134279	0	0	0	0	0
0.5	1e-06	2	958540597	0	7695501	0	0	0	0	0
0.5	1e-06	3	958705579	0	6689287	0	0	0	0	0
0.5	1e-05	1	958652163	0	12501336	0	0	0	0	0
0.5	1e-05	2	958069365	0	10859065	0	0	0	0	0
0.5	1e-05	3	958123833	0	8521417	0	0	0	0	0
0.5	0.0001	1	958648382	0	13993052	0	0	0	0	0
0.5	0.0001	2	958428267	0	13516861	0	0	0	0	0
0.5	0.0001	3	957548111	0	12713462	0	0	0	0	0
0.5	0.001	1	958696196	0	16536147	0	0	0	0	0
0.5	0.001	2	958440904	0	18381811	0	0	0	0	0
0.5	0.001	3	959210184	0	14898549	0	0	0	0	0
0.5	0.01	1	958931366	0	14998106	0	0	0	0	0
0.5	0.01	2	958683806	0	16599490	0	0	0	0	0
0.5	0.01	3	958471271	0	14199883	0	0	0	0	0
0.9	1e-09	1	959082890	0	29220248	0	0	0	0	0
0.9	1e-09	2	959213111	0	28487299	0	0	0	0	0
0.9	1e-09	3	959034001	0	30988904	0	0	0	0	0
0.9	1e-08	1	958793621	0	38533097	0	0	0	0	0
0.9	1e-08	2	958255581	0	33287542	0	0	0	0	0
0.9	1e-08	3	958952130	0	43381880	0	0	0	0	0
0.9	1e-07	1	958045610	0	41344029	0	0	0	0	0
0.9	1e-07	2	958658473	0	28954298	0	0	0	0	0
0.9	1e-07	3	958433023	0	54877632	0	0	0	0	0
0.9	1e-06	1	958122069	0	137447180	0	0	0	0	0
0.9	1e-06	2	958019879	0	152733796	0	0	0	0	0
0.9	1e-06	3	958024956	0	124351700	0	0	0	0	0
0.9	1e-05	1	956255686	0	801960552	0	0	0	0	0
0.9	1e-05	2	956379773	0	776609345	0	0	0	0	0
0.9	1e-05	3	956687309	0	789202815	0	0	0	0	0
0.9	0.0001	1	956369550	0	866431901	0	0	0	0	0
0.9	0.0001	2	956716046	0	869071143	0	0	0	0	0
0.9	0.0001	3	956681207	0	857722811	0	0	0	0	0
0.9	0.001	1	956368415	0	897058011	0	0	0	0	0
0.9	0.001	2	956505013	0	882107641	0	0	0	0	0
0.9	0.001	3	956075216	0	884707647	0	0	0	0	0
0.9	0.01	1	956471771	0	894504812	0	0	0	0	0
0.9	0.01	2	956494545	0	886653173	0	0	0	0	0
0.9	0.01	3	957190047	0	877257843	0	0	0	0	0
1	1e-09	1	957247158	0	430339218	0	0	0	0	0
1	1e-09	2	958026756	0	438784166	0	0	0	0	0
1	1e-09	3	957717262	0	389912390	0	0	0	0	0
1	1e-08	1	957968627	0	462815008	0	0	0	0	0
1	1e-08	2	957631846	0	442255024	0	0	0	0	0
1	1e-08	3	957069680	0	428770200	0	0	0	0	0
1	1e-07	1	956834310	0	757525420	0	0	0	0	0
1	1e-07	2	956239284	0	774249091	0	0	0	0	0
1	1e-07	3	956641130	0	718894408	0	0	0	0	0
1	1e-06	1	955781564	0	905662280	0	0	0	0	0
1	1e-06	2	956262412	0	906795617	0	0	0	0	0
1	1e-06	3	956185467	0	914715491	0	0	0	0	0
1	1e-05	1	956111998	0	934144450	0	0	0	0	0
1	1e-05	2	955908750	0	933765854	0	0	0	0	0
1	1e-05	3	956675910	0	933186736	0	0	0	0	0
1	0.0001	1	955892415	0	935161458	0	0	0	0	0
1	0.0001	2	955807496	0	936623218	0	0	0	0	0
1	0.0001	3	955794274	0	936906398	0	0	0	0	0
1	0.001	1	956508212	0	942624605	0	0	0	0	0
1	0.001	2	956264550	0	939282758	0	0	0	0	0
1	0.001	3	956153448	0	939800516	0	0	0	0	0
1	0.01	1	956550705	0	938845777	0	0	0	0	0
1	0.01	2	955994756	0	941699158	0	0	0	0	0
1	0.01	3	956135280	0	943230521	0	0	0	0	0
1.1	1e-09	1	956055500	0	914695935	0	0	0	0	0
1.1	1e-09	2	956105538	0	916746446	0	0	0	0	0
1.1	1e-09	3	956204575	0	913910938	0	0	0	0	0
1.1	1e-08	1	956323858	0	919668437	0	0	0	0	0
1.1	1e-08	2	955973798	0	914054294	0	0	0	0	0
1.1	1e-08	3	956302316	0	919161659	0	0	0	0	0
1.1	1e-07	1	956685572	0	926979955	0	0	0	0	0
1.1	1e-07	2	956247617	0	923034445	0	0	0	0	0
1.1	1e-07	3	956286384	0	920516468	0	0	0	0	0
1.1	1e-06	1	955800639	0	936715174	0	0	0	0	0
1.1	1e-06	2	956046903	0	935042993	0	0	0	0	0
1.1	1e-06	3	956236781	0	938719987	0	0	0	0	0
1.1	1e-05	1	956139694	0	941224036	0	0	0	0	0
1.1	1e-05	2	956587485	0	942437264	0	0	0	0	0
1.1	1e-05	3	956936329	0	940413072	0	0	0	0	0
1.1	0.0001	1	956147071	0	945891935	0	0	0	0	0
1.1	0.0001	2	955765012	0	947769651	0	0	0	0	0
1.1	0.0001	3	956308373	0	945596526	0	0	0	0	0
1.1	0.001	1	957178034	0	948845209	0	0	0	0	0
1.1	0.001	2	956276057	0	947624879	0	0	0	0	0
1.1	0.001	3	956011493	0	947422731	0	0	0	0	0
1.1	0.01	1	956181573	0	948849183	0	0	0	0	0
1.1	0.01	2	956586037	0	949407063	0	0	0	0	0
1.1	0.01	3	956524022	0	949476579	0	0	0	0	0
2	1e-09	1	956346807	0	949295162	0	0	0	0	0
2	1e-09	2	956273554	0	947275248	0	0	0	0	0
2	1e-09	3	955687528	0	949281030	0	0	0	0	0
2	1e-08	1	955832756	0	949373183	0	0	0	0	0
2	1e-08	2	956697905	0	949199877	0	0	0	0	0
2	1e-08	3	956110642	0	949689725	0	0	0	0	0
2	1e-07	1	956795526	0	948976656	0	0	0	0	0
2	1e-07	2	956030396	0	948770805	0	0	0	0	0
2	1e-07	3	956396080	0	949418850	0	0	0	0	0
2	1e-06	1	955783831	0	950716854	0	0	0	0	0
2	1e-06	2	956028566	0	950332952	0	0	0	0	0
2	1e-06	3	956138687	0	950056164	0	0	0	0	0
2	1e-05	1	956221238	0	950698852	0	0	0	0	0
2	1e-05	2	956038841	0	951782585	0	0	0	0	0
2	1e-05	3	955384174	0	950094903	0	0	0	0	0
2	0.0001	1	955993303	0	952556940	0	0	0	0	0
2	0.0001	2	956713664	0	952600144	0	0	0	0	0
2	0.0001	3	956020940	0	952803714	0	0	0	0	0
2	0.001	1	956377703	0	952987031	0	0	0	0	0
2	0.001	2	955678278	0	952373103	0	0	0	0	0
2	0.001	3	955738574	0	953084542	0	0	0	0	0
2	0.01	1	956354193	0	953727542	0	0	0	0	0
2	0.01	2	956010024	0	952700691	0	0	0	0	0
2	0.01	3	956641654	0	954176290	0	0	0	0	0
10	1e-09	1	956362070	0	952770721	0	0	0	0	0
10	1e-09	2	956728380	0	952482032	0	0	0	0	0
10	1e-09	3	955827764	0	951696186	0	0	0	0	0
10	1e-08	1	955857597	0	951822811	0	0	0	0	0
10	1e-08	2	955912797	0	951971858	0	0	0	0	0
10	1e-08	3	956315050	0	952518206	0	0	0	0	0
10	1e-07	1	955893871	0	951984955	0	0	0	0	0
10	1e-07	2	956292395	0	952227029	0	0	0	0	0
10	1e-07	3	956119110	0	951913590	0	0	0	0	0
10	1e-06	1	956411417	0	952508055	0	0	0	0	0
10	1e-06	2	956314247	0	953155787	0	0	0	0	0
10	1e-06	3	955509767	0	951386493	0	0	0	0	0
10	1e-05	1	956341094	0	953166083	0	0	0	0	0
10	1e-05	2	956389685	0	953452692	0	0	0	0	0
10	1e-05	3	955748090	0	952555331	0	0	0	0	0
10	0.0001	1	955651395	0	953427775	0	0	0	0	0
10	0.0001	2	956510481	0	953843693	0	0	0	0	0
10	0.0001	3	956629350	0	954121450	0	0	0	0	0
10	0.001	1	956403882	0	954384265	0	0	0	0	0
10	0.001	2	956525874	0	954542360	0	0	0	0	0
10	0.001	3	956290250	0	953529494	0	0	0	0	0
10	0.01	1	956232880	0	954590587	0	0	0	0	0
10	0.01	2	956580158	0	954991455	0	0	0	0	0
10	0.01	3	955922505	0	954310601	0	0	0	0	0
100	1e-09	1	955373571	0	951422079	0	0	0	0	0
100	1e-09	2	956288720	0	952809043	0	0	0	0	0
100	1e-09	3	955721863	0	952799334	0	0	0	0	0
100	1e-08	1	956083274	0	952156998	0	0	0	0	0
100	1e-08	2	955885844	0	952310768	0	0	0	0	0
100	1e-08	3	956596055	0	952712700	0	0	0	0	0
100	1e-07	1	956366097	0	952700049	0	0	0	0	0
100	1e-07	2	956089164	0	952045746	0	0	0	0	0
100	1e-07	3	956039084	0	952216450	0	0	0	0	0
100	1e-06	1	956948632	0	954201353	0	0	0	0	0
100	1e-06	2	956148240	0	952268873	0	0	0	0	0
100	1e-06	3	956180998	0	953316240	0	0	0	0	0
100	1e-05	1	956403341	0	953641652	0	0	0	0	0
100	1e-05	2	956068611	0	953061899	0	0	0	0	0
100	1e-05	3	956097433	0	953444557	0	0	0	0	0
100	0.0001	1	956354788	0	954163594	0	0	0	0	0
100	0.0001	2	956336926	0	953821348	0	0	0	0	0
100	0.0001	3	955878225	0	953697092	0	0	0	0	0
100	0.001	1	956023211	0	954333238	0	0	0	0	0
100	0.001	2	955980650	0	954293958	0	0	0	0	0
100	0.001	3	955896309	0	954098241	0	0	0	0	0
100	0.01	1	956217890	0	954568696	0	0	0	0	0
100	0.01	2	955704585	0	954278769	0	0	0	0	0
100	0.01	3	956983684	0	955443762	0	0	0	0	0

## Sheet: Fig 3(B)
MH
τ	β	Replicate	Strain1	Strain1M1	Strain1M2	Strain1M1M2	Strain2	Strain2M1	Strain2M2	Strain2M1M2
0	1e-09	1	954087789	1127133	0	0	0	0	0	0
0	1e-09	2	954473621	1086001	0	0	0	0	0	0
0	1e-09	3	954950361	784716	0	0	0	0	0	0
0	1e-08	1	954484358	906514	0	0	0	0	0	0
0	1e-08	2	954309504	1155003	0	0	0	0	0	0
0	1e-08	3	954434314	925245	0	0	0	0	0	0
0	1e-07	1	893853675	175019202	0	0	0	0	0	0
0	1e-07	2	891239362	182004333	0	0	0	0	0	0
0	1e-07	3	892789254	175659261	0	0	0	0	0	0
0	1e-06	1	649077980	640363716	0	0	0	0	0	0
0	1e-06	2	648641992	640768375	0	0	0	0	0	0
0	1e-06	3	649051143	639886205	0	0	0	0	0	0
0	1e-05	1	643820012	642950057	0	0	0	0	0	0
0	1e-05	2	643447098	642667850	0	0	0	0	0	0
0	1e-05	3	644244156	643422342	0	0	0	0	0	0
0	0.0001	1	639847314	639800031	0	0	0	0	0	0
0	0.0001	2	639574439	639525784	0	0	0	0	0	0
0	0.0001	3	639510716	639465712	0	0	0	0	0	0
0	0.001	1	637156689	637152804	0	0	0	0	0	0
0	0.001	2	636912424	636908844	0	0	0	0	0	0
0	0.001	3	636445146	636441482	0	0	0	0	0	0
0	0.01	1	635232678	635232104	0	0	0	0	0	0
0	0.01	2	635284928	635284137	0	0	0	0	0	0
0	0.01	3	636006860	636005933	0	0	0	0	0	0
1e-09	1e-09	1	955192259	811658	0	0	0	0	0	0
1e-09	1e-09	2	954412997	818897	0	0	0	0	0	0
1e-09	1e-09	3	954920304	718792	0	0	0	0	0	0
1e-09	1e-08	1	954482013	882391	0	0	0	0	0	0
1e-09	1e-08	2	954290080	773154	0	0	0	0	0	0
1e-09	1e-08	3	953766375	1351215	0	0	0	0	0	0
1e-09	1e-07	1	897004878	166143262	0	0	0	0	0	0
1e-09	1e-07	2	896383974	166016643	0	0	0	0	0	0
1e-09	1e-07	3	894388170	173856587	0	0	0	0	0	0
1e-09	1e-06	1	649680759	640410928	0	0	0	0	0	0
1e-09	1e-06	2	648968391	640430239	0	0	0	0	0	0
1e-09	1e-06	3	649077161	640839790	0	0	0	0	0	0
1e-09	1e-05	1	644076507	643310859	0	0	0	0	0	0
1e-09	1e-05	2	643402132	642642813	0	0	0	0	0	0
1e-09	1e-05	3	643137953	642384222	0	0	0	0	0	0
1e-09	0.0001	1	639043119	638995165	0	0	0	0	0	0
1e-09	0.0001	2	639209819	639157151	0	0	0	0	0	0
1e-09	0.0001	3	639202797	639150691	0	0	0	0	0	0
1e-09	0.001	1	636509753	636506047	0	0	0	0	0	0
1e-09	0.001	2	635983220	635980570	0	0	0	0	0	0
1e-09	0.001	3	636214694	636212106	0	0	0	0	0	0
1e-09	0.01	1	635957420	635956328	0	0	0	0	0	0
1e-09	0.01	2	635184490	635183515	0	0	0	0	0	0
1e-09	0.01	3	635753429	635752468	0	0	0	0	0	0
1e-08	1e-09	1	954282719	813208	0	0	0	0	0	0
1e-08	1e-09	2	953587525	1059041	0	0	0	0	0	0
1e-08	1e-09	3	954148052	664143	0	0	0	0	0	0
1e-08	1e-08	1	954517443	956349	0	0	0	0	0	0
1e-08	1e-08	2	954951066	1026377	0	0	0	0	0	0
1e-08	1e-08	3	954121000	961400	0	0	0	0	0	0
1e-08	1e-07	1	921787601	99132757	0	0	0	0	0	0
1e-08	1e-07	2	921152583	100203400	0	0	0	0	0	0
1e-08	1e-07	3	923769687	93486728	0	0	0	0	0	0
1e-08	1e-06	1	648979628	640949537	0	0	0	0	0	0
1e-08	1e-06	2	649599954	640561717	0	0	0	0	0	0
1e-08	1e-06	3	648586073	640482236	0	0	0	0	0	0
1e-08	1e-05	1	643144437	642293699	0	0	0	0	0	0
1e-08	1e-05	2	642847923	642071541	0	0	0	0	0	0
1e-08	1e-05	3	643125228	642537969	0	0	0	0	0	0
1e-08	0.0001	1	639231149	639182135	0	0	0	0	0	0
1e-08	0.0001	2	639220511	639171916	0	0	0	0	0	0
1e-08	0.0001	3	639558565	639510870	0	0	0	0	0	0
1e-08	0.001	1	636287886	636285477	0	0	0	0	0	0
1e-08	0.001	2	637256257	637252136	0	0	0	0	0	0
1e-08	0.001	3	636848715	636844697	0	0	0	0	0	0
1e-08	0.01	1	635438046	635437215	0	0	0	0	0	0
1e-08	0.01	2	635991464	635990537	0	0	0	0	0	0
1e-08	0.01	3	635762618	635761948	0	0	0	0	0	0
1e-07	1e-09	1	953634856	1047670	0	0	0	0	0	0
1e-07	1e-09	2	954953973	863405	0	0	0	0	0	0
1e-07	1e-09	3	954491083	944864	0	0	0	0	0	0
1e-07	1e-08	1	954565737	754766	0	0	0	0	0	0
1e-07	1e-08	2	952800585	891308	0	0	0	0	0	0
1e-07	1e-08	3	954899531	596849	0	0	0	0	0	0
1e-07	1e-07	1	953326480	3118079	0	0	0	0	0	0
1e-07	1e-07	2	953549180	3162477	0	0	0	0	0	0
1e-07	1e-07	3	954107982	3172083	0	0	0	0	0	0
1e-07	1e-06	1	648954741	640096641	0	0	0	0	0	0
1e-07	1e-06	2	649764442	640076181	0	0	0	0	0	0
1e-07	1e-06	3	649781109	640096609	0	0	0	0	0	0
1e-07	1e-05	1	643350638	642544343	0	0	0	0	0	0
1e-07	1e-05	2	643044604	642310304	0	0	0	0	0	0
1e-07	1e-05	3	643710348	642948864	0	0	0	0	0	0
1e-07	0.0001	1	639388910	639337769	0	0	0	0	0	0
1e-07	0.0001	2	639454261	639402845	0	0	0	0	0	0
1e-07	0.0001	3	639909986	639856810	0	0	0	0	0	0
1e-07	0.001	1	636760957	636756970	0	0	0	0	0	0
1e-07	0.001	2	636760889	636758034	0	0	0	0	0	0
1e-07	0.001	3	636904254	636900365	0	0	0	0	0	0
1e-07	0.01	1	635468720	635467842	0	0	0	0	0	0
1e-07	0.01	2	636413695	636412936	0	0	0	0	0	0
1e-07	0.01	3	636179704	636178733	0	0	0	0	0	0
1e-06	1e-09	1	954442508	578592	0	0	0	0	0	0
1e-06	1e-09	2	954592928	496311	0	0	0	0	0	0
1e-06	1e-09	3	955683189	577148	0	0	0	0	0	0
1e-06	1e-08	1	954650659	544244	0	0	0	0	0	0
1e-06	1e-08	2	955171073	554702	0	0	0	0	0	0
1e-06	1e-08	3	954665605	574767	0	0	0	0	0	0
1e-06	1e-07	1	954418512	970742	0	0	0	0	0	0
1e-06	1e-07	2	954699034	855514	0	0	0	0	0	0
1e-06	1e-07	3	955018531	858608	0	0	0	0	0	0
1e-06	1e-06	1	651498579	637628612	0	0	0	0	0	0
1e-06	1e-06	2	651200192	637439859	0	0	0	0	0	0
1e-06	1e-06	3	651096020	638220997	0	0	0	0	0	0
1e-06	1e-05	1	643620008	642896284	0	0	0	0	0	0
1e-06	1e-05	2	643517398	642759066	0	0	0	0	0	0
1e-06	1e-05	3	643391198	642634505	0	0	0	0	0	0
1e-06	0.0001	1	639328538	639293421	0	0	0	0	0	0
1e-06	0.0001	2	639676850	639635191	0	0	0	0	0	0
1e-06	0.0001	3	639452463	639406933	0	0	0	0	0	0
1e-06	0.001	1	637681719	637677917	0	0	0	0	0	0
1e-06	0.001	2	636263254	636259564	0	0	0	0	0	0
1e-06	0.001	3	636735563	636731382	0	0	0	0	0	0
1e-06	0.01	1	637030647	637029555	0	0	0	0	0	0
1e-06	0.01	2	635427305	635426654	0	0	0	0	0	0
1e-06	0.01	3	635576550	635575810	0	0	0	0	0	0
1e-05	1e-09	1	955849838	349710	0	0	0	0	0	0
1e-05	1e-09	2	955217183	329161	0	0	0	0	0	0
1e-05	1e-09	3	955100147	324096	0	0	0	0	0	0
1e-05	1e-08	1	955330305	392117	0	0	0	0	0	0
1e-05	1e-08	2	955876994	427770	0	0	0	0	0	0
1e-05	1e-08	3	954977142	399295	0	0	0	0	0	0
1e-05	1e-07	1	955304017	472163	0	0	0	0	0	0
1e-05	1e-07	2	954350771	620248	0	0	0	0	0	0
1e-05	1e-07	3	955593550	491149	0	0	0	0	0	0
1e-05	1e-06	1	655867459	631450993	0	0	0	0	0	0
1e-05	1e-06	2	654945944	632620781	0	0	0	0	0	0
1e-05	1e-06	3	654710414	632933672	0	0	0	0	0	0
1e-05	1e-05	1	643790937	642939564	0	0	0	0	0	0
1e-05	1e-05	2	644739026	643877164	0	0	0	0	0	0
1e-05	1e-05	3	643860669	642987473	0	0	0	0	0	0
1e-05	0.0001	1	641007656	640948524	0	0	0	0	0	0
1e-05	0.0001	2	639428118	639385109	0	0	0	0	0	0
1e-05	0.0001	3	639452352	639412703	0	0	0	0	0	0
1e-05	0.001	1	637524849	637519440	0	0	0	0	0	0
1e-05	0.001	2	637320534	637316364	0	0	0	0	0	0
1e-05	0.001	3	637602517	637598622	0	0	0	0	0	0
1e-05	0.01	1	635898843	635897916	0	0	0	0	0	0
1e-05	0.01	2	636776100	636775005	0	0	0	0	0	0
1e-05	0.01	3	635971939	635970974	0	0	0	0	0	0
0.0001	1e-09	1	955862137	343974	0	0	0	0	0	0
0.0001	1e-09	2	955285031	260968	0	0	0	0	0	0
0.0001	1e-09	3	956136472	271264	0	0	0	0	0	0
0.0001	1e-08	1	956028444	308837	0	0	0	0	0	0
0.0001	1e-08	2	955664443	397090	0	0	0	0	0	0
0.0001	1e-08	3	955541383	321920	0	0	0	0	0	0
0.0001	1e-07	1	954442373	517438	0	0	0	0	0	0
0.0001	1e-07	2	955504146	433561	0	0	0	0	0	0
0.0001	1e-07	3	954143827	395990	0	0	0	0	0	0
0.0001	1e-06	1	655408405	631723621	0	0	0	0	0	0
0.0001	1e-06	2	657169379	630596708	0	0	0	0	0	0
0.0001	1e-06	3	654739630	631349706	0	0	0	0	0	0
0.0001	1e-05	1	644650257	643744975	0	0	0	0	0	0
0.0001	1e-05	2	644500075	643590219	0	0	0	0	0	0
0.0001	1e-05	3	644477279	643563578	0	0	0	0	0	0
0.0001	0.0001	1	640541043	640490039	0	0	0	0	0	0
0.0001	0.0001	2	640489122	640433314	0	0	0	0	0	0
0.0001	0.0001	3	639838602	639787865	0	0	0	0	0	0
0.0001	0.001	1	637377143	637373312	0	0	0	0	0	0
0.0001	0.001	2	637672730	637667537	0	0	0	0	0	0
0.0001	0.001	3	637783982	637779851	0	0	0	0	0	0
0.0001	0.01	1	636729835	636728831	0	0	0	0	0	0
0.0001	0.01	2	636877861	636876943	0	0	0	0	0	0
0.0001	0.01	3	636500604	636499595	0	0	0	0	0	0
0.001	1e-09	1	956386134	281143	0	0	0	0	0	0
0.001	1e-09	2	955791540	262737	0	0	0	0	0	0
0.001	1e-09	3	954714001	341021	0	0	0	0	0	0
0.001	1e-08	1	955812486	338136	0	0	0	0	0	0
0.001	1e-08	2	955129626	354453	0	0	0	0	0	0
0.001	1e-08	3	955481112	296366	0	0	0	0	0	0
0.001	1e-07	1	956146202	279646	0	0	0	0	0	0
0.001	1e-07	2	956181373	437149	0	0	0	0	0	0
0.001	1e-07	3	955428019	370601	0	0	0	0	0	0
0.001	1e-06	1	656730214	630136042	0	0	0	0	0	0
0.001	1e-06	2	655604253	631625529	0	0	0	0	0	0
0.001	1e-06	3	656967835	629855658	0	0	0	0	0	0
0.001	1e-05	1	643644475	642827221	0	0	0	0	0	0
0.001	1e-05	2	644993147	643995013	0	0	0	0	0	0
0.001	1e-05	3	643502452	642839437	0	0	0	0	0	0
0.001	0.0001	1	640270840	640216405	0	0	0	0	0	0
0.001	0.0001	2	640549598	640498405	0	0	0	0	0	0
0.001	0.0001	3	639625555	639586339	0	0	0	0	0	0
0.001	0.001	1	636802309	636799003	0	0	0	0	0	0
0.001	0.001	2	637310380	637307173	0	0	0	0	0	0
0.001	0.001	3	637346026	637342964	0	0	0	0	0	0
0.001	0.01	1	636616818	636615728	0	0	0	0	0	0
0.001	0.01	2	635952386	635951616	0	0	0	0	0	0
0.001	0.01	3	636580713	636579976	0	0	0	0	0	0
0.01	1e-09	1	954781427	319372	0	0	0	0	0	0
0.01	1e-09	2	955352714	309253	0	0	0	0	0	0
0.01	1e-09	3	955849939	282712	0	0	0	0	0	0
0.01	1e-08	1	956314781	270620	0	0	0	0	0	0
0.01	1e-08	2	954935344	302567	0	0	0	0	0	0
0.01	1e-08	3	954836270	389073	0	0	0	0	0	0
0.01	1e-07	1	954680930	411159	0	0	0	0	0	0
0.01	1e-07	2	955298493	457493	0	0	0	0	0	0
0.01	1e-07	3	955936728	446891	0	0	0	0	0	0
0.01	1e-06	1	655600556	631872969	0	0	0	0	0	0
0.01	1e-06	2	655149192	631725869	0	0	0	0	0	0
0.01	1e-06	3	655510237	630791550	0	0	0	0	0	0
0.01	1e-05	1	644571034	643733366	0	0	0	0	0	0
0.01	1e-05	2	643916213	643031659	0	0	0	0	0	0
0.01	1e-05	3	643897496	643157865	0	0	0	0	0	0
0.01	0.0001	1	640402641	640352327	0	0	0	0	0	0
0.01	0.0001	2	640428832	640379706	0	0	0	0	0	0
0.01	0.0001	3	640951571	640897272	0	0	0	0	0	0
0.01	0.001	1	637792998	637788747	0	0	0	0	0	0
0.01	0.001	2	636890807	636887814	0	0	0	0	0	0
0.01	0.001	3	636603695	636600365	0	0	0	0	0	0
0.01	0.01	1	636289393	636288027	0	0	0	0	0	0
0.01	0.01	2	636727349	636726465	0	0	0	0	0	0
0.01	0.01	3	637130824	637129987	0	0	0	0	0	0
0.1	1e-09	1	954865672	355594	0	0	0	0	0	0
0.1	1e-09	2	955545788	334790	0	0	0	0	0	0
0.1	1e-09	3	954691568	296403	0	0	0	0	0	0
0.1	1e-08	1	955286045	335292	0	0	0	0	0	0
0.1	1e-08	2	955170994	358530	0	0	0	0	0	0
0.1	1e-08	3	954525712	389010	0	0	0	0	0	0
0.1	1e-07	1	955508154	456477	0	0	0	0	0	0
0.1	1e-07	2	955460113	370855	0	0	0	0	0	0
0.1	1e-07	3	955415558	387350	0	0	0	0	0	0
0.1	1e-06	1	656458248	629358813	0	0	0	0	0	0
0.1	1e-06	2	656169284	630943057	0	0	0	0	0	0
0.1	1e-06	3	656348745	631314728	0	0	0	0	0	0
0.1	1e-05	1	643616648	642895696	0	0	0	0	0	0
0.1	1e-05	2	644483854	643509391	0	0	0	0	0	0
0.1	1e-05	3	644631445	643674872	0	0	0	0	0	0
0.1	0.0001	1	639897024	639848570	0	0	0	0	0	0
0.1	0.0001	2	639673940	639629146	0	0	0	0	0	0
0.1	0.0001	3	639740997	639691075	0	0	0	0	0	0
0.1	0.001	1	636498760	636495798	0	0	0	0	0	0
0.1	0.001	2	636993025	636989038	0	0	0	0	0	0
0.1	0.001	3	637325515	637321735	0	0	0	0	0	0
0.1	0.01	1	636557071	636556069	0	0	0	0	0	0
0.1	0.01	2	636855906	636855003	0	0	0	0	0	0
0.1	0.01	3	637050546	637049463	0	0	0	0	0	0
MV
τ	β	Replicate	Strain1	Strain1M1	Strain1M2	Strain1M1M2	Strain2	Strain2M1	Strain2M2	Strain2M1M2
0	1e-09	1	956899487	0	423308086	0	0	0	0	0
0	1e-09	2	956718456	0	448383180	0	0	0	0	0
0	1e-09	3	957073051	0	437492077	0	0	0	0	0
0	1e-08	1	956035888	0	402842725	0	0	0	0	0
0	1e-08	2	957242731	0	457781808	0	0	0	0	0
0	1e-08	3	956784304	0	519677815	0	0	0	0	0
0	1e-07	1	955782218	0	768432872	0	0	0	0	0
0	1e-07	2	956129850	0	710303521	0	0	0	0	0
0	1e-07	3	955873941	0	769791017	0	0	0	0	0
0	1e-06	1	955097858	0	916182784	0	0	0	0	0
0	1e-06	2	955593381	0	903840096	0	0	0	0	0
0	1e-06	3	955358382	0	897633946	0	0	0	0	0
0	1e-05	1	955272113	0	931068230	0	0	0	0	0
0	1e-05	2	955401276	0	929139962	0	0	0	0	0
0	1e-05	3	954712587	0	925809708	0	0	0	0	0
0	0.0001	1	955157806	0	932335586	0	0	0	0	0
0	0.0001	2	955648078	0	938616146	0	0	0	0	0
0	0.0001	3	955053534	0	939746704	0	0	0	0	0
0	0.001	1	955815525	0	944198338	0	0	0	0	0
0	0.001	2	955375903	0	940121868	0	0	0	0	0
0	0.001	3	955300942	0	943327364	0	0	0	0	0
0	0.01	1	955745856	0	941580501	0	0	0	0	0
0	0.01	2	955361052	0	943264345	0	0	0	0	0
0	0.01	3	955293142	0	939076962	0	0	0	0	0
1e-09	1e-09	1	957032952	0	388687546	0	0	0	0	0
1e-09	1e-09	2	957343982	0	402390819	0	0	0	0	0
1e-09	1e-09	3	956806076	0	347874622	0	0	0	0	0
1e-09	1e-08	1	956485954	0	536714306	0	0	0	0	0
1e-09	1e-08	2	957061928	0	401965100	0	0	0	0	0
1e-09	1e-08	3	957169608	0	408131871	0	0	0	0	0
1e-09	1e-07	1	956258882	0	710981580	0	0	0	0	0
1e-09	1e-07	2	955840503	0	706311159	0	0	0	0	0
1e-09	1e-07	3	955937540	0	723540853	0	0	0	0	0
1e-09	1e-06	1	955877734	0	902710509	0	0	0	0	0
1e-09	1e-06	2	955574592	0	920007060	0	0	0	0	0
1e-09	1e-06	3	955238511	0	907938371	0	0	0	0	0
1e-09	1e-05	1	956125947	0	932932044	0	0	0	0	0
1e-09	1e-05	2	956225386	0	929438177	0	0	0	0	0
1e-09	1e-05	3	955862524	0	929011266	0	0	0	0	0
1e-09	0.0001	1	955510476	0	939282110	0	0	0	0	0
1e-09	0.0001	2	955455906	0	929761122	0	0	0	0	0
1e-09	0.0001	3	955647607	0	935677758	0	0	0	0	0
1e-09	0.001	1	955795430	0	941381714	0	0	0	0	0
1e-09	0.001	2	955705854	0	942937153	0	0	0	0	0
1e-09	0.001	3	955477099	0	944007264	0	0	0	0	0
1e-09	0.01	1	955932644	0	943834196	0	0	0	0	0
1e-09	0.01	2	955085838	0	944310225	0	0	0	0	0
1e-09	0.01	3	955126814	0	944584870	0	0	0	0	0
1e-08	1e-09	1	957441600	0	174640555	0	0	0	0	0
1e-08	1e-09	2	956819524	0	208850257	0	0	0	0	0
1e-08	1e-09	3	956781416	0	180197132	0	0	0	0	0
1e-08	1e-08	1	957862392	0	191891328	0	0	0	0	0
1e-08	1e-08	2	957495087	0	193649136	0	0	0	0	0
1e-08	1e-08	3	957580281	0	185280100	0	0	0	0	0
1e-08	1e-07	1	956683438	0	480767564	0	0	0	0	0
1e-08	1e-07	2	957080835	0	497549782	0	0	0	0	0
1e-08	1e-07	3	956531344	0	497049080	0	0	0	0	0
1e-08	1e-06	1	956018596	0	903208428	0	0	0	0	0
1e-08	1e-06	2	956165227	0	895728457	0	0	0	0	0
1e-08	1e-06	3	955598675	0	908237902	0	0	0	0	0
1e-08	1e-05	1	955776750	0	930453432	0	0	0	0	0
1e-08	1e-05	2	955443695	0	930756788	0	0	0	0	0
1e-08	1e-05	3	956044686	0	930217250	0	0	0	0	0
1e-08	0.0001	1	955716494	0	936905694	0	0	0	0	0
1e-08	0.0001	2	955550611	0	935069868	0	0	0	0	0
1e-08	0.0001	3	955848913	0	931828104	0	0	0	0	0
1e-08	0.001	1	955287017	0	937044924	0	0	0	0	0
1e-08	0.001	2	955474814	0	938892379	0	0	0	0	0
1e-08	0.001	3	954840168	0	941642709	0	0	0	0	0
1e-08	0.01	1	955793120	0	941870623	0	0	0	0	0
1e-08	0.01	2	955170659	0	938787075	0	0	0	0	0
1e-08	0.01	3	955690543	0	939379600	0	0	0	0	0
1e-07	1e-09	1	957724726	0	32101024	0	0	0	0	0
1e-07	1e-09	2	957848158	0	28526477	0	0	0	0	0
1e-07	1e-09	3	957343565	0	31980798	0	0	0	0	0
1e-07	1e-08	1	958355795	0	29124113	0	0	0	0	0
1e-07	1e-08	2	957821229	0	32454141	0	0	0	0	0
1e-07	1e-08	3	957837654	0	30521561	0	0	0	0	0
1e-07	1e-07	1	958061890	0	33614893	0	0	0	0	0
1e-07	1e-07	2	957537333	0	29706709	0	0	0	0	0
1e-07	1e-07	3	957624683	0	34756618	0	0	0	0	0
1e-07	1e-06	1	957757005	0	79202043	0	0	0	0	0
1e-07	1e-06	2	957614252	0	86432858	0	0	0	0	0
1e-07	1e-06	3	958568967	0	72870843	0	0	0	0	0
1e-07	1e-05	1	957528897	0	342103466	0	0	0	0	0
1e-07	1e-05	2	956831719	0	348583431	0	0	0	0	0
1e-07	1e-05	3	957614073	0	348651778	0	0	0	0	0
1e-07	0.0001	1	957033344	0	505920196	0	0	0	0	0
1e-07	0.0001	2	956485629	0	555088910	0	0	0	0	0
1e-07	0.0001	3	957169269	0	484653716	0	0	0	0	0
1e-07	0.001	1	956455522	0	638135764	0	0	0	0	0
1e-07	0.001	2	956394991	0	597143150	0	0	0	0	0
1e-07	0.001	3	956785704	0	580540298	0	0	0	0	0
1e-07	0.01	1	956857597	0	692063233	0	0	0	0	0
1e-07	0.01	2	955610522	0	678459702	0	0	0	0	0
1e-07	0.01	3	956374498	0	604390568	0	0	0	0	0
1e-06	1e-09	1	958558186	0	7084845	0	0	0	0	0
1e-06	1e-09	2	958781375	0	7777512	0	0	0	0	0
1e-06	1e-09	3	957856326	0	7401371	0	0	0	0	0
1e-06	1e-08	1	958092629	0	6995305	0	0	0	0	0
1e-06	1e-08	2	958191027	0	8317947	0	0	0	0	0
1e-06	1e-08	3	958654854	0	7723953	0	0	0	0	0
1e-06	1e-07	1	957858369	0	8399988	0	0	0	0	0
1e-06	1e-07	2	958534204	0	9023344	0	0	0	0	0
1e-06	1e-07	3	958157029	0	7403376	0	0	0	0	0
1e-06	1e-06	1	958610766	0	9632896	0	0	0	0	0
1e-06	1e-06	2	957946571	0	9692680	0	0	0	0	0
1e-06	1e-06	3	958212699	0	9700711	0	0	0	0	0
1e-06	1e-05	1	958522609	0	14068423	0	0	0	0	0
1e-06	1e-05	2	958881420	0	11438146	0	0	0	0	0
1e-06	1e-05	3	958531129	0	10380878	0	0	0	0	0
1e-06	0.0001	1	958898537	0	13538069	0	0	0	0	0
1e-06	0.0001	2	957898660	0	14019106	0	0	0	0	0
1e-06	0.0001	3	957793843	0	14187971	0	0	0	0	0
1e-06	0.001	1	958677129	0	15543077	0	0	0	0	0
1e-06	0.001	2	958166651	0	17023394	0	0	0	0	0
1e-06	0.001	3	957739128	0	17006498	0	0	0	0	0
1e-06	0.01	1	958266065	0	17312965	0	0	0	0	0
1e-06	0.01	2	958194536	0	19914417	0	0	0	0	0
1e-06	0.01	3	958597505	0	17253624	0	0	0	0	0
1e-05	1e-09	1	958157841	0	4458505	0	0	0	0	0
1e-05	1e-09	2	958522868	0	4056777	0	0	0	0	0
1e-05	1e-09	3	957923020	0	4923644	0	0	0	0	0
1e-05	1e-08	1	958297766	0	4705001	0	0	0	0	0
1e-05	1e-08	2	958802737	0	4824375	0	0	0	0	0
1e-05	1e-08	3	958966447	0	4299613	0	0	0	0	0
1e-05	1e-07	1	958457255	0	4322348	0	0	0	0	0
1e-05	1e-07	2	958671492	0	4860746	0	0	0	0	0
1e-05	1e-07	3	958789245	0	5509556	0	0	0	0	0
1e-05	1e-06	1	958648565	0	6296547	0	0	0	0	0
1e-05	1e-06	2	958843357	0	6305311	0	0	0	0	0
1e-05	1e-06	3	958476861	0	5272100	0	0	0	0	0
1e-05	1e-05	1	958283255	0	5335889	0	0	0	0	0
1e-05	1e-05	2	958785734	0	6864560	0	0	0	0	0
1e-05	1e-05	3	957889315	0	7349416	0	0	0	0	0
1e-05	0.0001	1	958978185	0	7596544	0	0	0	0	0
1e-05	0.0001	2	958627836	0	7783145	0	0	0	0	0
1e-05	0.0001	3	958115784	0	8809197	0	0	0	0	0
1e-05	0.001	1	958406294	0	9550158	0	0	0	0	0
1e-05	0.001	2	959001438	0	10072903	0	0	0	0	0
1e-05	0.001	3	958661541	0	9820313	0	0	0	0	0
1e-05	0.01	1	958616085	0	10709452	0	0	0	0	0
1e-05	0.01	2	958513950	0	9366158	0	0	0	0	0
1e-05	0.01	3	957536479	0	10246940	0	0	0	0	0
0.0001	1e-09	1	958313218	0	3760367	0	0	0	0	0
0.0001	1e-09	2	959231644	0	3495827	0	0	0	0	0
0.0001	1e-09	3	958644748	0	3594564	0	0	0	0	0
0.0001	1e-08	1	958629790	0	5024935	0	0	0	0	0
0.0001	1e-08	2	958205784	0	3273062	0	0	0	0	0
0.0001	1e-08	3	957975448	0	4289951	0	0	0	0	0
0.0001	1e-07	1	959021829	0	3744674	0	0	0	0	0
0.0001	1e-07	2	958136731	0	4215640	0	0	0	0	0
0.0001	1e-07	3	958230499	0	4234026	0	0	0	0	0
0.0001	1e-06	1	958138684	0	4771488	0	0	0	0	0
0.0001	1e-06	2	958623024	0	5071040	0	0	0	0	0
0.0001	1e-06	3	958440331	0	4524836	0	0	0	0	0
0.0001	1e-05	1	958049115	0	5477678	0	0	0	0	0
0.0001	1e-05	2	958380409	0	5095415	0	0	0	0	0
0.0001	1e-05	3	958014773	0	5283225	0	0	0	0	0
0.0001	0.0001	1	958547111	0	5076548	0	0	0	0	0
0.0001	0.0001	2	958047022	0	7346509	0	0	0	0	0
0.0001	0.0001	3	958283097	0	8182747	0	0	0	0	0
0.0001	0.001	1	958600206	0	7796006	0	0	0	0	0
0.0001	0.001	2	957866588	0	8256496	0	0	0	0	0
0.0001	0.001	3	958889235	0	7674708	0	0	0	0	0
0.0001	0.01	1	958993843	0	7845934	0	0	0	0	0
0.0001	0.01	2	959195143	0	8194349	0	0	0	0	0
0.0001	0.01	3	957895910	0	7973017	0	0	0	0	0
0.001	1e-09	1	959175473	0	3613184	0	0	0	0	0
0.001	1e-09	2	958541066	0	4197103	0	0	0	0	0
0.001	1e-09	3	958684617	0	4316723	0	0	0	0	0
0.001	1e-08	1	958731616	0	4161769	0	0	0	0	0
0.001	1e-08	2	958299892	0	3671578	0	0	0	0	0
0.001	1e-08	3	958716833	0	3203606	0	0	0	0	0
0.001	1e-07	1	958151434	0	4046888	0	0	0	0	0
0.001	1e-07	2	958248141	0	3750985	0	0	0	0	0
0.001	1e-07	3	958796918	0	4142810	0	0	0	0	0
0.001	1e-06	1	958843036	0	4649148	0	0	0	0	0
0.001	1e-06	2	958627709	0	4385031	0	0	0	0	0
0.001	1e-06	3	958293386	0	4272874	0	0	0	0	0
0.001	1e-05	1	959108534	0	5715516	0	0	0	0	0
0.001	1e-05	2	957877786	0	5465330	0	0	0	0	0
0.001	1e-05	3	958468119	0	5159747	0	0	0	0	0
0.001	0.0001	1	958416610	0	5351289	0	0	0	0	0
0.001	0.0001	2	958836189	0	7540279	0	0	0	0	0
0.001	0.0001	3	958808341	0	7458975	0	0	0	0	0
0.001	0.001	1	958211085	0	8885679	0	0	0	0	0
0.001	0.001	2	958435890	0	7323883	0	0	0	0	0
0.001	0.001	3	958850652	0	7920854	0	0	0	0	0
0.001	0.01	1	958389027	0	9309776	0	0	0	0	0
0.001	0.01	2	958113752	0	8576372	0	0	0	0	0
0.001	0.01	3	958616226	0	8198619	0	0	0	0	0
0.01	1e-09	1	958459568	0	4036799	0	0	0	0	0
0.01	1e-09	2	958728526	0	3550350	0	0	0	0	0
0.01	1e-09	3	958500410	0	3949019	0	0	0	0	0
0.01	1e-08	1	958647526	0	3652819	0	0	0	0	0
0.01	1e-08	2	958348017	0	3223730	0	0	0	0	0
0.01	1e-08	3	959002598	0	3390174	0	0	0	0	0
0.01	1e-07	1	958882873	0	3972825	0	0	0	0	0
0.01	1e-07	2	958362839	0	4540130	0	0	0	0	0
0.01	1e-07	3	957983997	0	3595942	0	0	0	0	0
0.01	1e-06	1	958331656	0	3516286	0	0	0	0	0
0.01	1e-06	2	958742866	0	3973260	0	0	0	0	0
0.01	1e-06	3	958873333	0	4063848	0	0	0	0	0
0.01	1e-05	1	958855611	0	5711612	0	0	0	0	0
0.01	1e-05	2	958812118	0	6162354	0	0	0	0	0
0.01	1e-05	3	958725637	0	5102020	0	0	0	0	0
0.01	0.0001	1	958909451	0	6953825	0	0	0	0	0
0.01	0.0001	2	958623482	0	6458800	0	0	0	0	0
0.01	0.0001	3	958572622	0	6701829	0	0	0	0	0
0.01	0.001	1	958262263	0	7976694	0	0	0	0	0
0.01	0.001	2	958596027	0	7702460	0	0	0	0	0
0.01	0.001	3	958408072	0	8010788	0	0	0	0	0
0.01	0.01	1	959084849	0	8974213	0	0	0	0	0
0.01	0.01	2	958928994	0	7043416	0	0	0	0	0
0.01	0.01	3	958831086	0	8019238	0	0	0	0	0
0.1	1e-09	1	958550540	0	4121084	0	0	0	0	0
0.1	1e-09	2	959160183	0	3644856	0	0	0	0	0
0.1	1e-09	3	959003373	0	3763601	0	0	0	0	0
0.1	1e-08	1	958857271	0	3618543	0	0	0	0	0
0.1	1e-08	2	958001698	0	4221078	0	0	0	0	0
0.1	1e-08	3	958174720	0	4067074	0	0	0	0	0
0.1	1e-07	1	959019468	0	4194961	0	0	0	0	0
0.1	1e-07	2	958897548	0	3600840	0	0	0	0	0
0.1	1e-07	3	958568760	0	4103394	0	0	0	0	0
0.1	1e-06	1	958801013	0	5211829	0	0	0	0	0
0.1	1e-06	2	958225038	0	4218961	0	0	0	0	0
0.1	1e-06	3	958527202	0	3931171	0	0	0	0	0
0.1	1e-05	1	958931906	0	6105076	0	0	0	0	0
0.1	1e-05	2	958354512	0	4688754	0	0	0	0	0
0.1	1e-05	3	958670945	0	3882240	0	0	0	0	0
0.1	0.0001	1	958700790	0	5778107	0	0	0	0	0
0.1	0.0001	2	957886493	0	6879918	0	0	0	0	0
0.1	0.0001	3	958736871	0	6330470	0	0	0	0	0
0.1	0.001	1	957692429	0	6552486	0	0	0	0	0
0.1	0.001	2	958347244	0	7802920	0	0	0	0	0
0.1	0.001	3	958694128	0	8825462	0	0	0	0	0
0.1	0.01	1	958708435	0	8924093	0	0	0	0	0
0.1	0.01	2	958926485	0	6265250	0	0	0	0	0
0.1	0.01	3	958985998	0	8602412	0	0	0	0	0

## Sheet: Fig 3(C)
MH, WITH TRANSFORMATION
cM	cC	Replicate	Strain1	Strain1M1	Strain1M2	Strain1M1M2	Strain2	Strain2M1	Strain2M2	Strain2M1M2
0	0	1	723253239	706621776	0	0	0	0	0	0
0	0	2	722371021	707614865	0	0	0	0	0	0
0	0	3	722912704	705902801	0	0	0	0	0	0
0	0.0001	1	720940784	707633196	0	0	0	0	0	0
0	0.0001	2	722864907	706365549	0	0	0	0	0	0
0	0.0001	3	722201430	707595270	0	0	0	0	0	0
0	0.0005	1	722195704	706108074	0	0	0	0	0	0
0	0.0005	2	721098723	707895614	0	0	0	0	0	0
0	0.0005	3	722864604	705760109	0	0	0	0	0	0
0	0.001	1	722788907	703231128	0	0	0	0	0	0
0	0.001	2	721204096	706350636	0	0	0	0	0	0
0	0.001	3	722747183	705635661	0	0	0	0	0	0
0	0.005	1	717732661	702778092	0	0	0	0	0	0
0	0.005	2	717386655	702592218	0	0	0	0	0	0
0	0.005	3	717194701	702859989	0	0	0	0	0	0
0	0.01	1	713163851	695961313	0	0	0	0	0	0
0	0.01	2	713493893	695796722	0	0	0	0	0	0
0	0.01	3	711981665	697711650	0	0	0	0	0	0
0	0.05	1	673941628	658577337	0	0	0	0	0	0
0	0.05	2	673817926	657826115	0	0	0	0	0	0
0	0.05	3	673809547	656308825	0	0	0	0	0	0
0	0.1	1	624619937	607020333	0	0	0	0	0	0
0	0.1	2	624321900	610562791	0	0	0	0	0	0
0	0.1	3	624059043	608601454	0	0	0	0	0	0
0.0001	0	1	722817808	707012254	0	0	0	0	0	0
0.0001	0	2	722679481	706696822	0	0	0	0	0	0
0.0001	0	3	722020195	707553834	0	0	0	0	0	0
0.0001	0.0001	1	721788701	706263072	0	0	0	0	0	0
0.0001	0.0001	2	722308178	706073787	0	0	0	0	0	0
0.0001	0.0001	3	721403871	706992168	0	0	0	0	0	0
0.0001	0.0005	1	722491853	705219131	0	0	0	0	0	0
0.0001	0.0005	2	722021767	706880408	0	0	0	0	0	0
0.0001	0.0005	3	722192214	706961754	0	0	0	0	0	0
0.0001	0.001	1	720721875	705366519	0	0	0	0	0	0
0.0001	0.001	2	721558849	706657405	0	0	0	0	0	0
0.0001	0.001	3	720627182	706682836	0	0	0	0	0	0
0.0001	0.005	1	717236589	701833838	0	0	0	0	0	0
0.0001	0.005	2	716983306	702948145	0	0	0	0	0	0
0.0001	0.005	3	717163059	701734401	0	0	0	0	0	0
0.0001	0.01	1	712494028	695886314	0	0	0	0	0	0
0.0001	0.01	2	711671740	697316855	0	0	0	0	0	0
0.0001	0.01	3	713194490	697602306	0	0	0	0	0	0
0.0001	0.05	1	673824827	656930829	0	0	0	0	0	0
0.0001	0.05	2	672660530	657853950	0	0	0	0	0	0
0.0001	0.05	3	673199726	658219038	0	0	0	0	0	0
0.0001	0.1	1	624188981	609687680	0	0	0	0	0	0
0.0001	0.1	2	625286595	608453274	0	0	0	0	0	0
0.0001	0.1	3	624620467	609275795	0	0	0	0	0	0
0.0005	0	1	720896342	708445887	0	0	0	0	0	0
0.0005	0	2	722949418	704706466	0	0	0	0	0	0
0.0005	0	3	722049338	706361047	0	0	0	0	0	0
0.0005	0.0001	1	722037126	705031737	0	0	0	0	0	0
0.0005	0.0001	2	720774401	706339920	0	0	0	0	0	0
0.0005	0.0001	3	721296253	707534012	0	0	0	0	0	0
0.0005	0.0005	1	721250299	707171439	0	0	0	0	0	0
0.0005	0.0005	2	721397030	707486818	0	0	0	0	0	0
0.0005	0.0005	3	721760920	706697321	0	0	0	0	0	0
0.0005	0.001	1	720657697	705859486	0	0	0	0	0	0
0.0005	0.001	2	720320953	707335545	0	0	0	0	0	0
0.0005	0.001	3	720730998	706334277	0	0	0	0	0	0
0.0005	0.005	1	717261802	700460250	0	0	0	0	0	0
0.0005	0.005	2	717127503	701169134	0	0	0	0	0	0
0.0005	0.005	3	717204323	702342465	0	0	0	0	0	0
0.0005	0.01	1	713073329	695641085	0	0	0	0	0	0
0.0005	0.01	2	712900362	696259083	0	0	0	0	0	0
0.0005	0.01	3	712494513	696143971	0	0	0	0	0	0
0.0005	0.05	1	673644651	656191322	0	0	0	0	0	0
0.0005	0.05	2	672609319	658436371	0	0	0	0	0	0
0.0005	0.05	3	673624924	656617526	0	0	0	0	0	0
0.0005	0.1	1	623610835	609006907	0	0	0	0	0	0
0.0005	0.1	2	624226011	609010359	0	0	0	0	0	0
0.0005	0.1	3	624869410	607622930	0	0	0	0	0	0
0.001	0	1	723422230	704646116	0	0	0	0	0	0
0.001	0	2	720447201	706644665	0	0	0	0	0	0
0.001	0	3	722035682	705900624	0	0	0	0	0	0
0.001	0.0001	1	720891186	706189451	0	0	0	0	0	0
0.001	0.0001	2	722119448	705885701	0	0	0	0	0	0
0.001	0.0001	3	720658153	707113029	0	0	0	0	0	0
0.001	0.0005	1	721865043	704985951	0	0	0	0	0	0
0.001	0.0005	2	721357400	705227978	0	0	0	0	0	0
0.001	0.0005	3	721318739	705365121	0	0	0	0	0	0
0.001	0.001	1	721354158	702967167	0	0	0	0	0	0
0.001	0.001	2	721372441	704330670	0	0	0	0	0	0
0.001	0.001	3	721067048	705811697	0	0	0	0	0	0
0.001	0.005	1	716655752	701536802	0	0	0	0	0	0
0.001	0.005	2	716575312	701292195	0	0	0	0	0	0
0.001	0.005	3	715961761	700160691	0	0	0	0	0	0
0.001	0.01	1	713312978	693601615	0	0	0	0	0	0
0.001	0.01	2	711642766	696390764	0	0	0	0	0	0
0.001	0.01	3	712682814	694874013	0	0	0	0	0	0
0.001	0.05	1	673083458	656677541	0	0	0	0	0	0
0.001	0.05	2	672125419	659085294	0	0	0	0	0	0
0.001	0.05	3	671529071	657569912	0	0	0	0	0	0
0.001	0.1	1	623785041	607038829	0	0	0	0	0	0
0.001	0.1	2	623258173	608804422	0	0	0	0	0	0
0.001	0.1	3	622849545	607781306	0	0	0	0	0	0
0.005	0	1	717345779	703997205	0	0	0	0	0	0
0.005	0	2	718162364	701545896	0	0	0	0	0	0
0.005	0	3	717750317	702640045	0	0	0	0	0	0
0.005	0.0001	1	717742975	702206040	0	0	0	0	0	0
0.005	0.0001	2	717919914	702279405	0	0	0	0	0	0
0.005	0.0001	3	718934030	701332950	0	0	0	0	0	0
0.005	0.0005	1	718212767	701200885	0	0	0	0	0	0
0.005	0.0005	2	717287894	701456848	0	0	0	0	0	0
0.005	0.0005	3	716858866	702069521	0	0	0	0	0	0
0.005	0.001	1	717102166	701913666	0	0	0	0	0	0
0.005	0.001	2	717701672	700188306	0	0	0	0	0	0
0.005	0.001	3	717607876	700450057	0	0	0	0	0	0
0.005	0.005	1	713343131	696268826	0	0	0	0	0	0
0.005	0.005	2	712626158	698102692	0	0	0	0	0	0
0.005	0.005	3	713387555	697344977	0	0	0	0	0	0
0.005	0.01	1	709988965	690137695	0	0	0	0	0	0
0.005	0.01	2	709024703	692331372	0	0	0	0	0	0
0.005	0.01	3	707643457	693062957	0	0	0	0	0	0
0.005	0.05	1	669268440	651497076	0	0	0	0	0	0
0.005	0.05	2	670355977	652309463	0	0	0	0	0	0
0.005	0.05	3	669656885	653170441	0	0	0	0	0	0
0.005	0.1	1	621232434	603208707	0	0	0	0	0	0
0.005	0.1	2	620735144	605647754	0	0	0	0	0	0
0.005	0.1	3	620144800	604250304	0	0	0	0	0	0
0.01	0	1	713263797	697026305	0	0	0	0	0	0
0.01	0	2	714278284	695887212	0	0	0	0	0	0
0.01	0	3	713575004	694571482	0	0	0	0	0	0
0.01	0.0001	1	713838166	695045089	0	0	0	0	0	0
0.01	0.0001	2	713771774	697671260	0	0	0	0	0	0
0.01	0.0001	3	711656642	697728286	0	0	0	0	0	0
0.01	0.0005	1	712721604	696326834	0	0	0	0	0	0
0.01	0.0005	2	713291015	696270627	0	0	0	0	0	0
0.01	0.0005	3	713621903	695535791	0	0	0	0	0	0
0.01	0.001	1	712209540	696104429	0	0	0	0	0	0
0.01	0.001	2	711640256	696395786	0	0	0	0	0	0
0.01	0.001	3	712412789	695086980	0	0	0	0	0	0
0.01	0.005	1	709710351	690868778	0	0	0	0	0	0
0.01	0.005	2	708224073	692870465	0	0	0	0	0	0
0.01	0.005	3	708604125	693102899	0	0	0	0	0	0
0.01	0.01	1	702991243	687552333	0	0	0	0	0	0
0.01	0.01	2	702447535	687996596	0	0	0	0	0	0
0.01	0.01	3	703937898	688061820	0	0	0	0	0	0
0.01	0.05	1	665602691	648280463	0	0	0	0	0	0
0.01	0.05	2	664769689	648549385	0	0	0	0	0	0
0.01	0.05	3	666455916	645763805	0	0	0	0	0	0
0.01	0.1	1	616167211	600675161	0	0	0	0	0	0
0.01	0.1	2	615038043	600072884	0	0	0	0	0	0
0.01	0.1	3	617402579	600353839	0	0	0	0	0	0
0.05	0	1	677775503	656579695	0	0	0	0	0	0
0.05	0	2	677329242	655548252	0	0	0	0	0	0
0.05	0	3	678363240	655806656	0	0	0	0	0	0
0.05	0.0001	1	678497717	654854367	0	0	0	0	0	0
0.05	0.0001	2	676509141	656875841	0	0	0	0	0	0
0.05	0.0001	3	676804277	656847759	0	0	0	0	0	0
0.05	0.0005	1	678866686	655275054	0	0	0	0	0	0
0.05	0.0005	2	677265239	657242027	0	0	0	0	0	0
0.05	0.0005	3	677733435	656066932	0	0	0	0	0	0
0.05	0.001	1	676002318	655690253	0	0	0	0	0	0
0.05	0.001	2	677030809	654914018	0	0	0	0	0	0
0.05	0.001	3	675863640	655274318	0	0	0	0	0	0
0.05	0.005	1	672549321	651598523	0	0	0	0	0	0
0.05	0.005	2	674331757	650026043	0	0	0	0	0	0
0.05	0.005	3	673845697	650107489	0	0	0	0	0	0
0.05	0.01	1	668709105	647759463	0	0	0	0	0	0
0.05	0.01	2	667365979	647932362	0	0	0	0	0	0
0.05	0.01	3	669015065	645006306	0	0	0	0	0	0
0.05	0.05	1	630579111	610966306	0	0	0	0	0	0
0.05	0.05	2	632683412	608640684	0	0	0	0	0	0
0.05	0.05	3	630867810	609878937	0	0	0	0	0	0
0.05	0.1	1	584796670	564244341	0	0	0	0	0	0
0.05	0.1	2	585400451	563454677	0	0	0	0	0	0
0.05	0.1	3	584148283	563887862	0	0	0	0	0	0
0.1	0	1	634414015	606039577	0	0	0	0	0	0
0.1	0	2	634843444	604398091	0	0	0	0	0	0
0.1	0	3	634841995	604871909	0	0	0	0	0	0
0.1	0.0001	1	635557329	604147231	0	0	0	0	0	0
0.1	0.0001	2	635135770	605165085	0	0	0	0	0	0
0.1	0.0001	3	635451801	603430270	0	0	0	0	0	0
0.1	0.0005	1	634110878	606121162	0	0	0	0	0	0
0.1	0.0005	2	633651502	605284465	0	0	0	0	0	0
0.1	0.0005	3	635547728	602068438	0	0	0	0	0	0
0.1	0.001	1	635663444	601757551	0	0	0	0	0	0
0.1	0.001	2	633383269	605240255	0	0	0	0	0	0
0.1	0.001	3	633945770	604188915	0	0	0	0	0	0
0.1	0.005	1	630855931	601019700	0	0	0	0	0	0
0.1	0.005	2	631197498	600293028	0	0	0	0	0	0
0.1	0.005	3	631711469	599891934	0	0	0	0	0	0
0.1	0.01	1	627845054	594368322	0	0	0	0	0	0
0.1	0.01	2	624764269	597884640	0	0	0	0	0	0
0.1	0.01	3	626659423	597180571	0	0	0	0	0	0
0.1	0.05	1	591439662	561183410	0	0	0	0	0	0
0.1	0.05	2	591233726	561964205	0	0	0	0	0	0
0.1	0.05	3	590298522	562395096	0	0	0	0	0	0
0.1	0.1	1	546536307	518198947	0	0	0	0	0	0
0.1	0.1	2	545837241	519321588	0	0	0	0	0	0
0.1	0.1	3	545650479	519264738	0	0	0	0	0	0
MH, WITHOUT TRANSFORMATION
cM	cC	Replicate	Strain1	Strain1M1	Strain1M2	Strain1M1M2	Strain2	Strain2M1	Strain2M2	Strain2M1M2
0	0	1	719187470	713340179	0	0	0	0	0	0
0	0	2	718855724	712648033	0	0	0	0	0	0
0	0	3	718497743	712835234	0	0	0	0	0	0
0	0.0001	1	718258230	712266178	0	0	0	0	0	0
0	0.0001	2	719152422	712701289	0	0	0	0	0	0
0	0.0001	3	718787178	713365497	0	0	0	0	0	0
0	0.0005	1	718654740	712650193	0	0	0	0	0	0
0	0.0005	2	718580023	713168634	0	0	0	0	0	0
0	0.0005	3	718493874	712430847	0	0	0	0	0	0
0	0.001	1	718195897	712064891	0	0	0	0	0	0
0	0.001	2	719089902	713258405	0	0	0	0	0	0
0	0.001	3	719047041	713792915	0	0	0	0	0	0
0	0.005	1	719408821	712507436	0	0	0	0	0	0
0	0.005	2	718601064	712521055	0	0	0	0	0	0
0	0.005	3	718543622	712250822	0	0	0	0	0	0
0	0.01	1	718905822	713075385	0	0	0	0	0	0
0	0.01	2	718348716	712268771	0	0	0	0	0	0
0	0.01	3	718340653	712450285	0	0	0	0	0	0
0	0.05	1	718434632	713232455	0	0	0	0	0	0
0	0.05	2	719839813	713680839	0	0	0	0	0	0
0	0.05	3	718693229	712890820	0	0	0	0	0	0
0	0.1	1	718831337	712563621	0	0	0	0	0	0
0	0.1	2	719376500	712822602	0	0	0	0	0	0
0	0.1	3	719819595	713349588	0	0	0	0	0	0
0.0001	0	1	718428825	712938634	0	0	0	0	0	0
0.0001	0	2	718291691	712493615	0	0	0	0	0	0
0.0001	0	3	718308472	712213896	0	0	0	0	0	0
0.0001	0.0001	1	719022600	712789037	0	0	0	0	0	0
0.0001	0.0001	2	718887024	712571333	0	0	0	0	0	0
0.0001	0.0001	3	719324695	713065805	0	0	0	0	0	0
0.0001	0.0005	1	719038166	712548110	0	0	0	0	0	0
0.0001	0.0005	2	718365849	712614265	0	0	0	0	0	0
0.0001	0.0005	3	718803188	713117478	0	0	0	0	0	0
0.0001	0.001	1	718829894	712409905	0	0	0	0	0	0
0.0001	0.001	2	719306707	712718772	0	0	0	0	0	0
0.0001	0.001	3	717766206	712485532	0	0	0	0	0	0
0.0001	0.005	1	718464948	712388425	0	0	0	0	0	0
0.0001	0.005	2	718677949	712757395	0	0	0	0	0	0
0.0001	0.005	3	718743851	712879727	0	0	0	0	0	0
0.0001	0.01	1	718037604	712362149	0	0	0	0	0	0
0.0001	0.01	2	718943983	712703253	0	0	0	0	0	0
0.0001	0.01	3	718116187	712613630	0	0	0	0	0	0
0.0001	0.05	1	718826149	713253412	0	0	0	0	0	0
0.0001	0.05	2	718077639	712858667	0	0	0	0	0	0
0.0001	0.05	3	718164742	712387189	0	0	0	0	0	0
0.0001	0.1	1	718374272	712798234	0	0	0	0	0	0
0.0001	0.1	2	718522025	712212207	0	0	0	0	0	0
0.0001	0.1	3	718522177	713029365	0	0	0	0	0	0
0.0005	0	1	718015342	712020027	0	0	0	0	0	0
0.0005	0	2	718419153	712310606	0	0	0	0	0	0
0.0005	0	3	719208227	712963012	0	0	0	0	0	0
0.0005	0.0001	1	718048730	711682607	0	0	0	0	0	0
0.0005	0.0001	2	717453588	711868890	0	0	0	0	0	0
0.0005	0.0001	3	718820099	712223376	0	0	0	0	0	0
0.0005	0.0005	1	718426427	712661555	0	0	0	0	0	0
0.0005	0.0005	2	718993938	713156142	0	0	0	0	0	0
0.0005	0.0005	3	718537950	712269111	0	0	0	0	0	0
0.0005	0.001	1	719206275	713072747	0	0	0	0	0	0
0.0005	0.001	2	718601655	713172538	0	0	0	0	0	0
0.0005	0.001	3	718337963	712387832	0	0	0	0	0	0
0.0005	0.005	1	718530005	712320077	0	0	0	0	0	0
0.0005	0.005	2	717960871	712933189	0	0	0	0	0	0
0.0005	0.005	3	718669583	712061259	0	0	0	0	0	0
0.0005	0.01	1	718549441	712303544	0	0	0	0	0	0
0.0005	0.01	2	718391322	712371349	0	0	0	0	0	0
0.0005	0.01	3	717839455	712226890	0	0	0	0	0	0
0.0005	0.05	1	718230648	712354780	0	0	0	0	0	0
0.0005	0.05	2	718054185	712149111	0	0	0	0	0	0
0.0005	0.05	3	718344269	712808652	0	0	0	0	0	0
0.0005	0.1	1	718327068	712152324	0	0	0	0	0	0
0.0005	0.1	2	718460292	712843886	0	0	0	0	0	0
0.0005	0.1	3	717686380	712663571	0	0	0	0	0	0
0.001	0	1	718325478	712216442	0	0	0	0	0	0
0.001	0	2	717711234	712610726	0	0	0	0	0	0
0.001	0	3	717707463	712094873	0	0	0	0	0	0
0.001	0.0001	1	717838802	711711805	0	0	0	0	0	0
0.001	0.0001	2	717906555	711893464	0	0	0	0	0	0
0.001	0.0001	3	717616612	710898120	0	0	0	0	0	0
0.001	0.0005	1	717980458	711918042	0	0	0	0	0	0
0.001	0.0005	2	717682813	711424892	0	0	0	0	0	0
0.001	0.0005	3	717473096	711260250	0	0	0	0	0	0
0.001	0.001	1	717965551	711065885	0	0	0	0	0	0
0.001	0.001	2	717316852	710966380	0	0	0	0	0	0
0.001	0.001	3	718191245	711581607	0	0	0	0	0	0
0.001	0.005	1	718440771	711298336	0	0	0	0	0	0
0.001	0.005	2	718327221	711614204	0	0	0	0	0	0
0.001	0.005	3	718093250	712369653	0	0	0	0	0	0
0.001	0.01	1	717971703	711439351	0	0	0	0	0	0
0.001	0.01	2	717281669	711891006	0	0	0	0	0	0
0.001	0.01	3	718648546	711819472	0	0	0	0	0	0
0.001	0.05	1	718149245	712191985	0	0	0	0	0	0
0.001	0.05	2	717692106	712186117	0	0	0	0	0	0
0.001	0.05	3	717981010	711897184	0	0	0	0	0	0
0.001	0.1	1	717515317	711743228	0	0	0	0	0	0
0.001	0.1	2	717981492	711961707	0	0	0	0	0	0
0.001	0.1	3	717857406	711799397	0	0	0	0	0	0
0.005	0	1	714075623	708508902	0	0	0	0	0	0
0.005	0	2	713690451	707726045	0	0	0	0	0	0
0.005	0	3	713700039	707072056	0	0	0	0	0	0
0.005	0.0001	1	713483272	708090512	0	0	0	0	0	0
0.005	0.0001	2	714602568	707941218	0	0	0	0	0	0
0.005	0.0001	3	714098770	707860408	0	0	0	0	0	0
0.005	0.0005	1	714279680	708613483	0	0	0	0	0	0
0.005	0.0005	2	714455687	707703161	0	0	0	0	0	0
0.005	0.0005	3	713696032	707855459	0	0	0	0	0	0
0.005	0.001	1	713558803	707518089	0	0	0	0	0	0
0.005	0.001	2	714385838	707997419	0	0	0	0	0	0
0.005	0.001	3	714440739	708206749	0	0	0	0	0	0
0.005	0.005	1	713102550	707686392	0	0	0	0	0	0
0.005	0.005	2	715229465	708967600	0	0	0	0	0	0
0.005	0.005	3	713931600	707442457	0	0	0	0	0	0
0.005	0.01	1	713836346	707145311	0	0	0	0	0	0
0.005	0.01	2	713919798	707797279	0	0	0	0	0	0
0.005	0.01	3	714222564	707704131	0	0	0	0	0	0
0.005	0.05	1	714270575	707910976	0	0	0	0	0	0
0.005	0.05	2	713777361	707945447	0	0	0	0	0	0
0.005	0.05	3	713940744	708339150	0	0	0	0	0	0
0.005	0.1	1	714123842	708225999	0	0	0	0	0	0
0.005	0.1	2	714864445	708672578	0	0	0	0	0	0
0.005	0.1	3	713852126	707625514	0	0	0	0	0	0
0.01	0	1	709485761	703385776	0	0	0	0	0	0
0.01	0	2	710215628	702663263	0	0	0	0	0	0
0.01	0	3	710086650	703335894	0	0	0	0	0	0
0.01	0.0001	1	709935282	703333749	0	0	0	0	0	0
0.01	0.0001	2	709322847	703417236	0	0	0	0	0	0
0.01	0.0001	3	710332172	703503080	0	0	0	0	0	0
0.01	0.0005	1	709465140	703088333	0	0	0	0	0	0
0.01	0.0005	2	709893399	702352240	0	0	0	0	0	0
0.01	0.0005	3	708773738	702935156	0	0	0	0	0	0
0.01	0.001	1	710115466	702901216	0	0	0	0	0	0
0.01	0.001	2	708752176	703197649	0	0	0	0	0	0
0.01	0.001	3	710041486	703481887	0	0	0	0	0	0
0.01	0.005	1	708961184	702414909	0	0	0	0	0	0
0.01	0.005	2	709363147	703232336	0	0	0	0	0	0
0.01	0.005	3	709963855	703702147	0	0	0	0	0	0
0.01	0.01	1	710501301	703042086	0	0	0	0	0	0
0.01	0.01	2	710049928	703170646	0	0	0	0	0	0
0.01	0.01	3	709955439	703264900	0	0	0	0	0	0
0.01	0.05	1	710105927	703737224	0	0	0	0	0	0
0.01	0.05	2	709375355	702683744	0	0	0	0	0	0
0.01	0.05	3	709162646	703394538	0	0	0	0	0	0
0.01	0.1	1	709516903	703740525	0	0	0	0	0	0
0.01	0.1	2	708865066	703182804	0	0	0	0	0	0
0.01	0.1	3	709832050	703893462	0	0	0	0	0	0
0.05	0	1	672349550	664583122	0	0	0	0	0	0
0.05	0	2	672422483	664022074	0	0	0	0	0	0
0.05	0	3	672193964	664847822	0	0	0	0	0	0
0.05	0.0001	1	673644527	664458295	0	0	0	0	0	0
0.05	0.0001	2	671819385	664268135	0	0	0	0	0	0
0.05	0.0001	3	671840755	664247100	0	0	0	0	0	0
0.05	0.0005	1	672112468	663861948	0	0	0	0	0	0
0.05	0.0005	2	671598005	664280242	0	0	0	0	0	0
0.05	0.0005	3	671644288	664446145	0	0	0	0	0	0
0.05	0.001	1	671846990	663926150	0	0	0	0	0	0
0.05	0.001	2	671944480	664624201	0	0	0	0	0	0
0.05	0.001	3	672191731	664750637	0	0	0	0	0	0
0.05	0.005	1	671990830	664619459	0	0	0	0	0	0
0.05	0.005	2	672404371	664289105	0	0	0	0	0	0
0.05	0.005	3	671823307	664050426	0	0	0	0	0	0
0.05	0.01	1	672262757	664531201	0	0	0	0	0	0
0.05	0.01	2	672766848	664685574	0	0	0	0	0	0
0.05	0.01	3	672095433	663678181	0	0	0	0	0	0
0.05	0.05	1	672511650	664666484	0	0	0	0	0	0
0.05	0.05	2	672752024	664389680	0	0	0	0	0	0
0.05	0.05	3	672181535	664660329	0	0	0	0	0	0
0.05	0.1	1	672976754	664524717	0	0	0	0	0	0
0.05	0.1	2	673220349	664198826	0	0	0	0	0	0
0.05	0.1	3	671654150	664577346	0	0	0	0	0	0
0.1	0	1	626085960	615944381	0	0	0	0	0	0
0.1	0	2	626025642	616374404	0	0	0	0	0	0
0.1	0	3	625154079	616133267	0	0	0	0	0	0
0.1	0.0001	1	626037939	616018874	0	0	0	0	0	0
0.1	0.0001	2	625719226	615858964	0	0	0	0	0	0
0.1	0.0001	3	625630682	616103719	0	0	0	0	0	0
0.1	0.0005	1	626069514	616511473	0	0	0	0	0	0
0.1	0.0005	2	626030283	615894232	0	0	0	0	0	0
0.1	0.0005	3	626249401	616738527	0	0	0	0	0	0
0.1	0.001	1	625769129	616116540	0	0	0	0	0	0
0.1	0.001	2	626576516	616580122	0	0	0	0	0	0
0.1	0.001	3	626015263	616056391	0	0	0	0	0	0
0.1	0.005	1	625526276	617160690	0	0	0	0	0	0
0.1	0.005	2	625578388	615989467	0	0	0	0	0	0
0.1	0.005	3	626285064	616661240	0	0	0	0	0	0
0.1	0.01	1	625440695	616410812	0	0	0	0	0	0
0.1	0.01	2	625882907	616592379	0	0	0	0	0	0
0.1	0.01	3	626148006	617019874	0	0	0	0	0	0
0.1	0.05	1	625785076	616231944	0	0	0	0	0	0
0.1	0.05	2	625374549	617096936	0	0	0	0	0	0
0.1	0.05	3	625154922	616903865	0	0	0	0	0	0
0.1	0.1	1	626835644	615499523	0	0	0	0	0	0
0.1	0.1	2	625485028	616592201	0	0	0	0	0	0
0.1	0.1	3	625828561	616343238	0	0	0	0	0	0
MV, WITH TRANSFORMATION
cM	cC	Replicate	Strain1	Strain1M1	Strain1M2	Strain1M1M2	Strain2	Strain2M1	Strain2M2	Strain2M1M2
0	0	1	958481220	0	8529175	0	0	0	0	0
0	0	2	959022649	0	7735229	0	0	0	0	0
0	0	3	959190370	0	8500119	0	0	0	0	0
0	0.0001	1	958497579	0	8391427	0	0	0	0	0
0	0.0001	2	958525844	0	8505218	0	0	0	0	0
0	0.0001	3	958362346	0	7553963	0	0	0	0	0
0	0.0005	1	958156168	0	8554787	0	0	0	0	0
0	0.0005	2	957530214	0	8288666	0	0	0	0	0
0	0.0005	3	958317067	0	7254930	0	0	0	0	0
0	0.001	1	957784485	0	7293292	0	0	0	0	0
0	0.001	2	957262062	0	8094688	0	0	0	0	0
0	0.001	3	957906804	0	8045086	0	0	0	0	0
0	0.005	1	953610929	0	8660491	0	0	0	0	0
0	0.005	2	953881464	0	8066931	0	0	0	0	0
0	0.005	3	953170923	0	7924156	0	0	0	0	0
0	0.01	1	948509232	0	8322384	0	0	0	0	0
0	0.01	2	948446852	0	8285278	0	0	0	0	0
0	0.01	3	948652855	0	7471194	0	0	0	0	0
0	0.05	1	909198468	0	8453356	0	0	0	0	0
0	0.05	2	909284171	0	8369490	0	0	0	0	0
0	0.05	3	908708197	0	8792072	0	0	0	0	0
0	0.1	1	859076305	0	8401078	0	0	0	0	0
0	0.1	2	859181813	0	9070798	0	0	0	0	0
0	0.1	3	859086442	0	7849588	0	0	0	0	0
0.0001	0	1	959006132	0	7562971	0	0	0	0	0
0.0001	0	2	959036198	0	7256243	0	0	0	0	0
0.0001	0	3	957947159	0	7631706	0	0	0	0	0
0.0001	0.0001	1	958903551	0	8918476	0	0	0	0	0
0.0001	0.0001	2	957864676	0	7804434	0	0	0	0	0
0.0001	0.0001	3	958047871	0	7798796	0	0	0	0	0
0.0001	0.0005	1	958352549	0	8809617	0	0	0	0	0
0.0001	0.0005	2	958000858	0	7952385	0	0	0	0	0
0.0001	0.0005	3	958570802	0	6879562	0	0	0	0	0
0.0001	0.001	1	958026457	0	7108577	0	0	0	0	0
0.0001	0.001	2	957383520	0	8234470	0	0	0	0	0
0.0001	0.001	3	957166708	0	7754181	0	0	0	0	0
0.0001	0.005	1	954195804	0	7443844	0	0	0	0	0
0.0001	0.005	2	953511996	0	7770926	0	0	0	0	0
0.0001	0.005	3	953917134	0	8916850	0	0	0	0	0
0.0001	0.01	1	948565091	0	7904750	0	0	0	0	0
0.0001	0.01	2	948754749	0	7738483	0	0	0	0	0
0.0001	0.01	3	948805099	0	9223990	0	0	0	0	0
0.0001	0.05	1	908769727	0	9144115	0	0	0	0	0
0.0001	0.05	2	909084488	0	7197681	0	0	0	0	0
0.0001	0.05	3	908749083	0	6867792	0	0	0	0	0
0.0001	0.1	1	859033639	0	8720026	0	0	0	0	0
0.0001	0.1	2	859514782	0	7930567	0	0	0	0	0
0.0001	0.1	3	858938913	0	7499078	0	0	0	0	0
0.0005	0	1	958645516	0	8369429	0	0	0	0	0
0.0005	0	2	958947942	0	8739702	0	0	0	0	0
0.0005	0	3	958281505	0	7251919	0	0	0	0	0
0.0005	0.0001	1	958447790	0	8884958	0	0	0	0	0
0.0005	0.0001	2	958795968	0	8874559	0	0	0	0	0
0.0005	0.0001	3	958624415	0	8252492	0	0	0	0	0
0.0005	0.0005	1	957462787	0	6389363	0	0	0	0	0
0.0005	0.0005	2	958164850	0	8072167	0	0	0	0	0
0.0005	0.0005	3	957903025	0	8736718	0	0	0	0	0
0.0005	0.001	1	956594451	0	8065872	0	0	0	0	0
0.0005	0.001	2	957781496	0	7090951	0	0	0	0	0
0.0005	0.001	3	957951135	0	7826569	0	0	0	0	0
0.0005	0.005	1	953518734	0	7563078	0	0	0	0	0
0.0005	0.005	2	953418419	0	7643593	0	0	0	0	0
0.0005	0.005	3	953211648	0	6858150	0	0	0	0	0
0.0005	0.01	1	949591714	0	7438436	0	0	0	0	0
0.0005	0.01	2	948801841	0	8414659	0	0	0	0	0
0.0005	0.01	3	949050564	0	7760605	0	0	0	0	0
0.0005	0.05	1	908978392	0	7775939	0	0	0	0	0
0.0005	0.05	2	909759162	0	7600524	0	0	0	0	0
0.0005	0.05	3	909156039	0	8179469	0	0	0	0	0
0.0005	0.1	1	858667154	0	8325676	0	0	0	0	0
0.0005	0.1	2	858766474	0	8858126	0	0	0	0	0
0.0005	0.1	3	858895377	0	8980706	0	0	0	0	0
0.001	0	1	958862219	0	7679304	0	0	0	0	0
0.001	0	2	958644794	0	7949732	0	0	0	0	0
0.001	0	3	958959401	0	7218254	0	0	0	0	0
0.001	0.0001	1	958704554	0	9652486	0	0	0	0	0
0.001	0.0001	2	958704068	0	8060778	0	0	0	0	0
0.001	0.0001	3	957879701	0	7175898	0	0	0	0	0
0.001	0.0005	1	957932757	0	9180204	0	0	0	0	0
0.001	0.0005	2	958179595	0	8256463	0	0	0	0	0
0.001	0.0005	3	958425161	0	7838800	0	0	0	0	0
0.001	0.001	1	957354490	0	7184705	0	0	0	0	0
0.001	0.001	2	957733503	0	7728990	0	0	0	0	0
0.001	0.001	3	957349043	0	8259632	0	0	0	0	0
0.001	0.005	1	953826343	0	6526864	0	0	0	0	0
0.001	0.005	2	953282755	0	6577506	0	0	0	0	0
0.001	0.005	3	954009863	0	8070058	0	0	0	0	0
0.001	0.01	1	948591989	0	7927739	0	0	0	0	0
0.001	0.01	2	949098751	0	7026741	0	0	0	0	0
0.001	0.01	3	948675537	0	7595112	0	0	0	0	0
0.001	0.05	1	908836709	0	8336368	0	0	0	0	0
0.001	0.05	2	907959889	0	7844036	0	0	0	0	0
0.001	0.05	3	908341698	0	9000517	0	0	0	0	0
0.001	0.1	1	859076092	0	8298780	0	0	0	0	0
0.001	0.1	2	858431579	0	7367784	0	0	0	0	0
0.001	0.1	3	858981308	0	8670040	0	0	0	0	0
0.005	0	1	958686907	0	7782478	0	0	0	0	0
0.005	0	2	958900302	0	8114330	0	0	0	0	0
0.005	0	3	957875477	0	7611664	0	0	0	0	0
0.005	0.0001	1	958412001	0	7742259	0	0	0	0	0
0.005	0.0001	2	958335897	0	7468661	0	0	0	0	0
0.005	0.0001	3	958038760	0	7543077	0	0	0	0	0
0.005	0.0005	1	958042702	0	7455835	0	0	0	0	0
0.005	0.0005	2	957688368	0	7475563	0	0	0	0	0
0.005	0.0005	3	957986415	0	7489138	0	0	0	0	0
0.005	0.001	1	957445148	0	6802883	0	0	0	0	0
0.005	0.001	2	957542928	0	7356506	0	0	0	0	0
0.005	0.001	3	957670450	0	8405828	0	0	0	0	0
0.005	0.005	1	953448925	0	7416776	0	0	0	0	0
0.005	0.005	2	954212965	0	8653766	0	0	0	0	0
0.005	0.005	3	953666917	0	8496991	0	0	0	0	0
0.005	0.01	1	948246410	0	7171117	0	0	0	0	0
0.005	0.01	2	948870652	0	6958616	0	0	0	0	0
0.005	0.01	3	949064588	0	8197409	0	0	0	0	0
0.005	0.05	1	908060421	0	8132311	0	0	0	0	0
0.005	0.05	2	908952604	0	8310626	0	0	0	0	0
0.005	0.05	3	909197779	0	7483791	0	0	0	0	0
0.005	0.1	1	858803588	0	8005053	0	0	0	0	0
0.005	0.1	2	858883732	0	8625001	0	0	0	0	0
0.005	0.1	3	858827776	0	7267049	0	0	0	0	0
0.01	0	1	958079551	0	8132914	0	0	0	0	0
0.01	0	2	957742694	0	7479146	0	0	0	0	0
0.01	0	3	958686927	0	7045099	0	0	0	0	0
0.01	0.0001	1	958976653	0	7087064	0	0	0	0	0
0.01	0.0001	2	958207094	0	7952293	0	0	0	0	0
0.01	0.0001	3	958547436	0	7714700	0	0	0	0	0
0.01	0.0005	1	957941884	0	8345251	0	0	0	0	0
0.01	0.0005	2	958074478	0	8051165	0	0	0	0	0
0.01	0.0005	3	957749007	0	9049468	0	0	0	0	0
0.01	0.001	1	957547868	0	7317869	0	0	0	0	0
0.01	0.001	2	957147532	0	7664914	0	0	0	0	0
0.01	0.001	3	957277305	0	7539384	0	0	0	0	0
0.01	0.005	1	952938631	0	7211036	0	0	0	0	0
0.01	0.005	2	953180057	0	7600012	0	0	0	0	0
0.01	0.005	3	953051529	0	8001439	0	0	0	0	0
0.01	0.01	1	947951484	0	7976746	0	0	0	0	0
0.01	0.01	2	948270455	0	7385258	0	0	0	0	0
0.01	0.01	3	948238644	0	7142135	0	0	0	0	0
0.01	0.05	1	908414886	0	7690687	0	0	0	0	0
0.01	0.05	2	909077728	0	7187045	0	0	0	0	0
0.01	0.05	3	908425457	0	8661744	0	0	0	0	0
0.01	0.1	1	859052673	0	8604265	0	0	0	0	0
0.01	0.1	2	858971755	0	6917186	0	0	0	0	0
0.01	0.1	3	858812692	0	7864052	0	0	0	0	0
0.05	0	1	957099303	0	4860761	0	0	0	0	0
0.05	0	2	957086214	0	6058512	0	0	0	0	0
0.05	0	3	956947310	0	6247237	0	0	0	0	0
0.05	0.0001	1	957574255	0	5739277	0	0	0	0	0
0.05	0.0001	2	956619410	0	6271840	0	0	0	0	0
0.05	0.0001	3	957427956	0	5088126	0	0	0	0	0
0.05	0.0005	1	956889631	0	5319649	0	0	0	0	0
0.05	0.0005	2	956725603	0	6475159	0	0	0	0	0
0.05	0.0005	3	957146415	0	5900859	0	0	0	0	0
0.05	0.001	1	956355813	0	5825044	0	0	0	0	0
0.05	0.001	2	956582623	0	4500383	0	0	0	0	0
0.05	0.001	3	956560376	0	6331382	0	0	0	0	0
0.05	0.005	1	952409543	0	6199089	0	0	0	0	0
0.05	0.005	2	952159057	0	6117700	0	0	0	0	0
0.05	0.005	3	952037462	0	5893827	0	0	0	0	0
0.05	0.01	1	947449105	0	5729783	0	0	0	0	0
0.05	0.01	2	947025059	0	5844971	0	0	0	0	0
0.05	0.01	3	947635159	0	5394487	0	0	0	0	0
0.05	0.05	1	907337151	0	5400912	0	0	0	0	0
0.05	0.05	2	907402207	0	6671310	0	0	0	0	0
0.05	0.05	3	906739536	0	5928958	0	0	0	0	0
0.05	0.1	1	857232355	0	6119374	0	0	0	0	0
0.05	0.1	2	857657986	0	6000404	0	0	0	0	0
0.05	0.1	3	857735478	0	6128486	0	0	0	0	0
0.1	0	1	956804589	0	3533552	0	0	0	0	0
0.1	0	2	956713459	0	3849884	0	0	0	0	0
0.1	0	3	955868209	0	4277374	0	0	0	0	0
0.1	0.0001	1	955446927	0	4315837	0	0	0	0	0
0.1	0.0001	2	956037216	0	3815315	0	0	0	0	0
0.1	0.0001	3	955919298	0	4723620	0	0	0	0	0
0.1	0.0005	1	955909157	0	3974412	0	0	0	0	0
0.1	0.0005	2	956007508	0	3764146	0	0	0	0	0
0.1	0.0005	3	956164791	0	4581335	0	0	0	0	0
0.1	0.001	1	955087757	0	4211228	0	0	0	0	0
0.1	0.001	2	955877644	0	3802632	0	0	0	0	0
0.1	0.001	3	955817792	0	3431901	0	0	0	0	0
0.1	0.005	1	951932103	0	3775048	0	0	0	0	0
0.1	0.005	2	951637635	0	3842409	0	0	0	0	0
0.1	0.005	3	951269709	0	4579890	0	0	0	0	0
0.1	0.01	1	947074564	0	4144964	0	0	0	0	0
0.1	0.01	2	947062550	0	4636488	0	0	0	0	0
0.1	0.01	3	946905515	0	3857538	0	0	0	0	0
0.1	0.05	1	906336371	0	4540587	0	0	0	0	0
0.1	0.05	2	906513812	0	4235179	0	0	0	0	0
0.1	0.05	3	906019680	0	4588075	0	0	0	0	0
0.1	0.1	1	856272625	0	4476840	0	0	0	0	0
0.1	0.1	2	856972221	0	3680315	0	0	0	0	0
0.1	0.1	3	856801011	0	3261762	0	0	0	0	0
MV, WITHOUT TRANSFORMATION
cM	cC	Replicate	Strain1	Strain1M1	Strain1M2	Strain1M1M2	Strain2	Strain2M1	Strain2M2	Strain2M1M2
0	0	1	957885692	0	946980471	0	0	0	0	0
0	0	2	957433150	0	945880036	0	0	0	0	0
0	0	3	958305085	0	945383213	0	0	0	0	0
0	0.0001	1	957378884	0	942524639	0	0	0	0	0
0	0.0001	2	958003638	0	945052513	0	0	0	0	0
0	0.0001	3	958020165	0	941846197	0	0	0	0	0
0	0.0005	1	957541280	0	943317489	0	0	0	0	0
0	0.0005	2	958042205	0	944992091	0	0	0	0	0
0	0.0005	3	957656199	0	939031662	0	0	0	0	0
0	0.001	1	957829724	0	946186230	0	0	0	0	0
0	0.001	2	958318009	0	943715541	0	0	0	0	0
0	0.001	3	957852168	0	947307821	0	0	0	0	0
0	0.005	1	958126933	0	941066228	0	0	0	0	0
0	0.005	2	958573688	0	941923611	0	0	0	0	0
0	0.005	3	958046525	0	945050471	0	0	0	0	0
0	0.01	1	957933723	0	943418223	0	0	0	0	0
0	0.01	2	957946318	0	939577636	0	0	0	0	0
0	0.01	3	957349952	0	943723935	0	0	0	0	0
0	0.05	1	958406889	0	940541282	0	0	0	0	0
0	0.05	2	957069048	0	942060425	0	0	0	0	0
0	0.05	3	958184735	0	947660616	0	0	0	0	0
0	0.1	1	957716944	0	938834068	0	0	0	0	0
0	0.1	2	958179771	0	944768944	0	0	0	0	0
0	0.1	3	957519607	0	942397763	0	0	0	0	0
0.0001	0	1	957795457	0	944817370	0	0	0	0	0
0.0001	0	2	958315847	0	940839211	0	0	0	0	0
0.0001	0	3	957487891	0	942330783	0	0	0	0	0
0.0001	0.0001	1	957516839	0	942067804	0	0	0	0	0
0.0001	0.0001	2	957414959	0	943258917	0	0	0	0	0
0.0001	0.0001	3	957607317	0	942420013	0	0	0	0	0
0.0001	0.0005	1	957912230	0	946017674	0	0	0	0	0
0.0001	0.0005	2	957364332	0	942255880	0	0	0	0	0
0.0001	0.0005	3	958253094	0	944636468	0	0	0	0	0
0.0001	0.001	1	957873581	0	946308888	0	0	0	0	0
0.0001	0.001	2	958274480	0	945911567	0	0	0	0	0
0.0001	0.001	3	958037315	0	942789822	0	0	0	0	0
0.0001	0.005	1	958067083	0	945569610	0	0	0	0	0
0.0001	0.005	2	957830971	0	945473179	0	0	0	0	0
0.0001	0.005	3	957919821	0	941803707	0	0	0	0	0
0.0001	0.01	1	958807382	0	945199245	0	0	0	0	0
0.0001	0.01	2	957636109	0	944761295	0	0	0	0	0
0.0001	0.01	3	958068109	0	944038753	0	0	0	0	0
0.0001	0.05	1	958116427	0	942670700	0	0	0	0	0
0.0001	0.05	2	957894348	0	944258429	0	0	0	0	0
0.0001	0.05	3	958055852	0	942392057	0	0	0	0	0
0.0001	0.1	1	957826394	0	943259811	0	0	0	0	0
0.0001	0.1	2	956896787	0	944020430	0	0	0	0	0
0.0001	0.1	3	957508819	0	942935588	0	0	0	0	0
0.0005	0	1	957572243	0	941873969	0	0	0	0	0
0.0005	0	2	957858389	0	941090467	0	0	0	0	0
0.0005	0	3	957120803	0	944171032	0	0	0	0	0
0.0005	0.0001	1	957265479	0	942733880	0	0	0	0	0
0.0005	0.0001	2	957028581	0	939607145	0	0	0	0	0
0.0005	0.0001	3	957966463	0	943939824	0	0	0	0	0
0.0005	0.0005	1	957356605	0	938957188	0	0	0	0	0
0.0005	0.0005	2	957911719	0	941245738	0	0	0	0	0
0.0005	0.0005	3	957809185	0	940295761	0	0	0	0	0
0.0005	0.001	1	956943376	0	939585243	0	0	0	0	0
0.0005	0.001	2	956993084	0	944773907	0	0	0	0	0
0.0005	0.001	3	956440761	0	942905219	0	0	0	0	0
0.0005	0.005	1	957282287	0	946293949	0	0	0	0	0
0.0005	0.005	2	957570392	0	942405686	0	0	0	0	0
0.0005	0.005	3	957966127	0	946810630	0	0	0	0	0
0.0005	0.01	1	957374840	0	940621794	0	0	0	0	0
0.0005	0.01	2	957239953	0	941352037	0	0	0	0	0
0.0005	0.01	3	957561146	0	942555339	0	0	0	0	0
0.0005	0.05	1	957404595	0	943823682	0	0	0	0	0
0.0005	0.05	2	957875017	0	942783521	0	0	0	0	0
0.0005	0.05	3	957600456	0	946911934	0	0	0	0	0
0.0005	0.1	1	956400694	0	942068091	0	0	0	0	0
0.0005	0.1	2	957734893	0	945995765	0	0	0	0	0
0.0005	0.1	3	957798706	0	947783422	0	0	0	0	0
0.001	0	1	956704798	0	942900671	0	0	0	0	0
0.001	0	2	956604946	0	938864877	0	0	0	0	0
0.001	0	3	956743847	0	940009503	0	0	0	0	0
0.001	0.0001	1	957449880	0	944954096	0	0	0	0	0
0.001	0.0001	2	957297210	0	942405632	0	0	0	0	0
0.001	0.0001	3	956616157	0	942752685	0	0	0	0	0
0.001	0.0005	1	957250201	0	943100547	0	0	0	0	0
0.001	0.0005	2	957540659	0	941919718	0	0	0	0	0
0.001	0.0005	3	956675832	0	940467528	0	0	0	0	0
0.001	0.001	1	956629778	0	941853430	0	0	0	0	0
0.001	0.001	2	957151599	0	942695008	0	0	0	0	0
0.001	0.001	3	957194027	0	940016467	0	0	0	0	0
0.001	0.005	1	957005919	0	944633486	0	0	0	0	0
0.001	0.005	2	956717519	0	942834598	0	0	0	0	0
0.001	0.005	3	956518790	0	941834546	0	0	0	0	0
0.001	0.01	1	957455665	0	940679704	0	0	0	0	0
0.001	0.01	2	956766204	0	942522024	0	0	0	0	0
0.001	0.01	3	956923341	0	942553788	0	0	0	0	0
0.001	0.05	1	957414735	0	939203013	0	0	0	0	0
0.001	0.05	2	956602857	0	941017244	0	0	0	0	0
0.001	0.05	3	956948466	0	943599784	0	0	0	0	0
0.001	0.1	1	957215545	0	946543965	0	0	0	0	0
0.001	0.1	2	957034952	0	942470541	0	0	0	0	0
0.001	0.1	3	956469829	0	940904383	0	0	0	0	0
0.005	0	1	952664629	0	934458332	0	0	0	0	0
0.005	0	2	953088957	0	936659638	0	0	0	0	0
0.005	0	3	953071815	0	935656441	0	0	0	0	0
0.005	0.0001	1	953417626	0	937495112	0	0	0	0	0
0.005	0.0001	2	953226251	0	937233926	0	0	0	0	0
0.005	0.0001	3	952800978	0	937204918	0	0	0	0	0
0.005	0.0005	1	952505810	0	937313193	0	0	0	0	0
0.005	0.0005	2	952951818	0	938401934	0	0	0	0	0
0.005	0.0005	3	953847767	0	938518681	0	0	0	0	0
0.005	0.001	1	952823344	0	938593060	0	0	0	0	0
0.005	0.001	2	953156875	0	935620393	0	0	0	0	0
0.005	0.001	3	953221931	0	937489953	0	0	0	0	0
0.005	0.005	1	953303476	0	938847916	0	0	0	0	0
0.005	0.005	2	952792898	0	938094878	0	0	0	0	0
0.005	0.005	3	953268151	0	935033286	0	0	0	0	0
0.005	0.01	1	953533314	0	939802864	0	0	0	0	0
0.005	0.01	2	953153606	0	935323098	0	0	0	0	0
0.005	0.01	3	953623421	0	942405834	0	0	0	0	0
0.005	0.05	1	953929699	0	937717654	0	0	0	0	0
0.005	0.05	2	953763822	0	939948636	0	0	0	0	0
0.005	0.05	3	953047304	0	937137484	0	0	0	0	0
0.005	0.1	1	952691773	0	938510639	0	0	0	0	0
0.005	0.1	2	953797927	0	938846275	0	0	0	0	0
0.005	0.1	3	952980256	0	937874266	0	0	0	0	0
0.01	0	1	948561511	0	932052342	0	0	0	0	0
0.01	0	2	948499867	0	933798313	0	0	0	0	0
0.01	0	3	948176343	0	933082288	0	0	0	0	0
0.01	0.0001	1	948317577	0	932507450	0	0	0	0	0
0.01	0.0001	2	947746179	0	929143631	0	0	0	0	0
0.01	0.0001	3	948486737	0	932607818	0	0	0	0	0
0.01	0.0005	1	948988068	0	932646703	0	0	0	0	0
0.01	0.0005	2	947749874	0	935400963	0	0	0	0	0
0.01	0.0005	3	948257375	0	931801708	0	0	0	0	0
0.01	0.001	1	948618382	0	932102453	0	0	0	0	0
0.01	0.001	2	948772696	0	932077781	0	0	0	0	0
0.01	0.001	3	948043553	0	932742669	0	0	0	0	0
0.01	0.005	1	948831859	0	932276729	0	0	0	0	0
0.01	0.005	2	948167157	0	934834316	0	0	0	0	0
0.01	0.005	3	948823014	0	935918571	0	0	0	0	0
0.01	0.01	1	948820579	0	928528259	0	0	0	0	0
0.01	0.01	2	948211738	0	935749107	0	0	0	0	0
0.01	0.01	3	948571681	0	934712113	0	0	0	0	0
0.01	0.05	1	948342520	0	933655541	0	0	0	0	0
0.01	0.05	2	947932102	0	928898890	0	0	0	0	0
0.01	0.05	3	948327564	0	927981288	0	0	0	0	0
0.01	0.1	1	948712536	0	930986483	0	0	0	0	0
0.01	0.1	2	947694831	0	934439326	0	0	0	0	0
0.01	0.1	3	948536791	0	930589972	0	0	0	0	0
0.05	0	1	910701562	0	874417170	0	0	0	0	0
0.05	0	2	910578622	0	879253756	0	0	0	0	0
0.05	0	3	910729201	0	881944002	0	0	0	0	0
0.05	0.0001	1	911033436	0	881093736	0	0	0	0	0
0.05	0.0001	2	910338529	0	876397670	0	0	0	0	0
0.05	0.0001	3	910956984	0	880887281	0	0	0	0	0
0.05	0.0005	1	910405415	0	878598735	0	0	0	0	0
0.05	0.0005	2	911131531	0	876300186	0	0	0	0	0
0.05	0.0005	3	910705124	0	876969353	0	0	0	0	0
0.05	0.001	1	910548066	0	880822836	0	0	0	0	0
0.05	0.001	2	911362904	0	881137785	0	0	0	0	0
0.05	0.001	3	910233143	0	885738267	0	0	0	0	0
0.05	0.005	1	910695609	0	878008156	0	0	0	0	0
0.05	0.005	2	910139344	0	882386399	0	0	0	0	0
0.05	0.005	3	910493734	0	879151120	0	0	0	0	0
0.05	0.01	1	910735423	0	875313305	0	0	0	0	0
0.05	0.01	2	910597660	0	884904785	0	0	0	0	0
0.05	0.01	3	910729301	0	877443497	0	0	0	0	0
0.05	0.05	1	910905694	0	877381574	0	0	0	0	0
0.05	0.05	2	911153246	0	878711444	0	0	0	0	0
0.05	0.05	3	910947597	0	875945109	0	0	0	0	0
0.05	0.1	1	910197398	0	883444153	0	0	0	0	0
0.05	0.1	2	911443687	0	879034781	0	0	0	0	0
0.05	0.1	3	911077360	0	878731526	0	0	0	0	0
0.1	0	1	873586863	0	747137763	0	0	0	0	0
0.1	0	2	877342646	0	729292871	0	0	0	0	0
0.1	0	3	875225058	0	742303397	0	0	0	0	0
0.1	0.0001	1	871859243	0	766180530	0	0	0	0	0
0.1	0.0001	2	872667217	0	758322518	0	0	0	0	0
0.1	0.0001	3	874640408	0	741868187	0	0	0	0	0
0.1	0.0005	1	874483712	0	743170775	0	0	0	0	0
0.1	0.0005	2	876314534	0	734051471	0	0	0	0	0
0.1	0.0005	3	874446731	0	751764397	0	0	0	0	0
0.1	0.001	1	874519959	0	744095334	0	0	0	0	0
0.1	0.001	2	874594640	0	745121154	0	0	0	0	0
0.1	0.001	3	872415127	0	761187576	0	0	0	0	0
0.1	0.005	1	873603715	0	752123444	0	0	0	0	0
0.1	0.005	2	876655245	0	734202219	0	0	0	0	0
0.1	0.005	3	873301379	0	757687586	0	0	0	0	0
0.1	0.01	1	873485426	0	751742565	0	0	0	0	0
0.1	0.01	2	874017951	0	746769612	0	0	0	0	0
0.1	0.01	3	871970462	0	762559260	0	0	0	0	0
0.1	0.05	1	873250754	0	750600866	0	0	0	0	0
0.1	0.05	2	874096405	0	755905547	0	0	0	0	0
0.1	0.05	3	875640217	0	734166102	0	0	0	0	0
0.1	0.1	1	876849947	0	729419563	0	0	0	0	0
0.1	0.1	2	873987768	0	753424205	0	0	0	0	0
0.1	0.1	3	874436243	0	745021884	0	0	0	0	0

## Sheet: Fig 4(C)
MGE	Cell	Replicate	Strain1	Strain1M1	Strain1M2	Strain1M1M2	Strain2	Strain2M1	Strain2M2	Strain2M1M2
MH - high beta	Bet hedging	1	578999529	569217146	0	0	0	0	0	0
MH - high beta	Bet hedging	2	578526023	569337711	0	0	0	0	0	0
MH - high beta	Bet hedging	3	579140414	568983715	0	0	0	0	0	0
MH - high beta	Cell-density dependent	1	564917214	551360867	0	0	0	0	0	0
MH - high beta	Cell-density dependent	2	564133868	551105928	0	0	0	0	0	0
MH - high beta	Cell-density dependent	3	563581592	551109201	0	0	0	0	0	0
MH - high beta	High amplitude oscillations (high frequency)	1	128068574	1488140	0	0	0	0	0	0
MH - high beta	High amplitude oscillations (high frequency)	2	128250882	1803336	0	0	0	0	0	0
MH - high beta	High amplitude oscillations (high frequency)	3	127450285	1683694	0	0	0	0	0	0
MH - high beta	High amplitude oscillations (intermediate frequency)	1	110567408	1511083	0	0	0	0	0	0
MH - high beta	High amplitude oscillations (intermediate frequency)	2	109853072	1639592	0	0	0	0	0	0
MH - high beta	High amplitude oscillations (intermediate frequency)	3	111014634	1659826	0	0	0	0	0	0
MH - high beta	High amplitude oscillations (low frequency)	1	57803311	1589623	0	0	0	0	0	0
MH - high beta	High amplitude oscillations (low frequency)	2	59803185	1600514	0	0	0	0	0	0
MH - high beta	High amplitude oscillations (low frequency)	3	58724775	1508861	0	0	0	0	0	0
MH - high beta	Low amplitude oscillations (high frequency)	1	506711885	496504975	0	0	0	0	0	0
MH - high beta	Low amplitude oscillations (high frequency)	2	507163218	496573953	0	0	0	0	0	0
MH - high beta	Low amplitude oscillations (high frequency)	3	506737318	496495039	0	0	0	0	0	0
MH - high beta	Low amplitude oscillations (intermediate frequency)	1	474864609	464683441	0	0	0	0	0	0
MH - high beta	Low amplitude oscillations (intermediate frequency)	2	475994463	464929216	0	0	0	0	0	0
MH - high beta	Low amplitude oscillations (intermediate frequency)	3	475742702	464565774	0	0	0	0	0	0
MH - high beta	Low amplitude oscillations (low frequency)	1	371517732	360845168	0	0	0	0	0	0
MH - high beta	Low amplitude oscillations (low frequency)	2	371270324	360840254	0	0	0	0	0	0
MH - high beta	Low amplitude oscillations (low frequency)	3	371062305	359812002	0	0	0	0	0	0
MH - high beta	No C state	1	649678730	640261929	0	0	0	0	0	0
MH - high beta	No C state	2	648413176	640416392	0	0	0	0	0	0
MH - high beta	No C state	3	648937564	640226545	0	0	0	0	0	0
MH - low beta	Bet hedging	1	584835412	554824537	0	0	0	0	0	0
MH - low beta	Bet hedging	2	583419163	556298630	0	0	0	0	0	0
MH - low beta	Bet hedging	3	583144104	554769078	0	0	0	0	0	0
MH - low beta	Cell-density dependent	1	572535651	539126654	0	0	0	0	0	0
MH - low beta	Cell-density dependent	2	572024705	539231508	0	0	0	0	0	0
MH - low beta	Cell-density dependent	3	574075077	537543302	0	0	0	0	0	0
MH - low beta	High amplitude oscillations (high frequency)	1	128863404	896656	0	0	0	0	0	0
MH - low beta	High amplitude oscillations (high frequency)	2	126780798	889125	0	0	0	0	0	0
MH - low beta	High amplitude oscillations (high frequency)	3	127124313	1068632	0	0	0	0	0	0
MH - low beta	High amplitude oscillations (intermediate frequency)	1	110216968	834745	0	0	0	0	0	0
MH - low beta	High amplitude oscillations (intermediate frequency)	2	109439507	926111	0	0	0	0	0	0
MH - low beta	High amplitude oscillations (intermediate frequency)	3	111552419	1140628	0	0	0	0	0	0
MH - low beta	High amplitude oscillations (low frequency)	1	58398423	618691	0	0	0	0	0	0
MH - low beta	High amplitude oscillations (low frequency)	2	58354550	585862	0	0	0	0	0	0
MH - low beta	High amplitude oscillations (low frequency)	3	57615390	743922	0	0	0	0	0	0
MH - low beta	Low amplitude oscillations (high frequency)	1	507151342	487287990	0	0	0	0	0	0
MH - low beta	Low amplitude oscillations (high frequency)	2	507023511	488975519	0	0	0	0	0	0
MH - low beta	Low amplitude oscillations (high frequency)	3	507176558	487305683	0	0	0	0	0	0
MH - low beta	Low amplitude oscillations (intermediate frequency)	1	476056002	456701933	0	0	0	0	0	0
MH - low beta	Low amplitude oscillations (intermediate frequency)	2	475690109	455815464	0	0	0	0	0	0
MH - low beta	Low amplitude oscillations (intermediate frequency)	3	475319035	456084992	0	0	0	0	0	0
MH - low beta	Low amplitude oscillations (low frequency)	1	370158639	345932425	0	0	0	0	0	0
MH - low beta	Low amplitude oscillations (low frequency)	2	370420676	346364574	0	0	0	0	0	0
MH - low beta	Low amplitude oscillations (low frequency)	3	369453801	346950769	0	0	0	0	0	0
MH - low beta	No C state	1	652542845	635513560	0	0	0	0	0	0
MH - low beta	No C state	2	651860089	635092431	0	0	0	0	0	0
MH - low beta	No C state	3	652429030	636074423	0	0	0	0	0	0
MV - high beta	Bet hedging	1	834710580	0	239071971	0	0	0	0	0
MV - high beta	Bet hedging	2	834627774	0	235814898	0	0	0	0	0
MV - high beta	Bet hedging	3	835102196	0	248469312	0	0	0	0	0
MV - high beta	Cell-density dependent	1	863700484	0	23931215	0	0	0	0	0
MV - high beta	Cell-density dependent	2	864066682	0	26757964	0	0	0	0	0
MV - high beta	Cell-density dependent	3	863513902	0	25001221	0	0	0	0	0
MV - high beta	High amplitude oscillations (high frequency)	1	126523490	0	7700880	0	0	0	0	0
MV - high beta	High amplitude oscillations (high frequency)	2	126045401	0	7283212	0	0	0	0	0
MV - high beta	High amplitude oscillations (high frequency)	3	126945708	0	7124382	0	0	0	0	0
MV - high beta	High amplitude oscillations (intermediate frequency)	1	111233792	0	8651365	0	0	0	0	0
MV - high beta	High amplitude oscillations (intermediate frequency)	2	111018074	0	6601683	0	0	0	0	0
MV - high beta	High amplitude oscillations (intermediate frequency)	3	111563940	0	7641572	0	0	0	0	0
MV - high beta	High amplitude oscillations (low frequency)	1	57904884	0	19774407	0	0	0	0	0
MV - high beta	High amplitude oscillations (low frequency)	2	57617598	0	18336269	0	0	0	0	0
MV - high beta	High amplitude oscillations (low frequency)	3	58498056	0	42719972	0	0	0	0	0
MV - high beta	Low amplitude oscillations (high frequency)	1	529862881	0	51049522	0	0	0	0	0
MV - high beta	Low amplitude oscillations (high frequency)	2	529343324	0	48605724	0	0	0	0	0
MV - high beta	Low amplitude oscillations (high frequency)	3	529557446	0	56476963	0	0	0	0	0
MV - high beta	Low amplitude oscillations (intermediate frequency)	1	500854658	0	83368860	0	0	0	0	0
MV - high beta	Low amplitude oscillations (intermediate frequency)	2	500640195	0	78263862	0	0	0	0	0
MV - high beta	Low amplitude oscillations (intermediate frequency)	3	500644945	0	74934213	0	0	0	0	0
MV - high beta	Low amplitude oscillations (low frequency)	1	396554891	0	294945777	0	0	0	0	0
MV - high beta	Low amplitude oscillations (low frequency)	2	396385547	0	293539343	0	0	0	0	0
MV - high beta	Low amplitude oscillations (low frequency)	3	396742044	0	304667390	0	0	0	0	0
MV - high beta	No C state	1	955360459	0	943566063	0	0	0	0	0
MV - high beta	No C state	2	955157648	0	942786755	0	0	0	0	0
MV - high beta	No C state	3	955279129	0	944290737	0	0	0	0	0
MV - low beta	Bet hedging	1	834319423	0	226580704	0	0	0	0	0
MV - low beta	Bet hedging	2	834597174	0	232492232	0	0	0	0	0
MV - low beta	Bet hedging	3	835262156	0	222359698	0	0	0	0	0
MV - low beta	Cell-density dependent	1	863164078	0	25627487	0	0	0	0	0
MV - low beta	Cell-density dependent	2	863179476	0	21089033	0	0	0	0	0
MV - low beta	Cell-density dependent	3	863356925	0	18937689	0	0	0	0	0
MV - low beta	High amplitude oscillations (high frequency)	1	127143812	0	10076790	0	0	0	0	0
MV - low beta	High amplitude oscillations (high frequency)	2	126136837	0	10634613	0	0	0	0	0
MV - low beta	High amplitude oscillations (high frequency)	3	127514089	0	10341524	0	0	0	0	0
MV - low beta	High amplitude oscillations (intermediate frequency)	1	110667494	0	12473866	0	0	0	0	0
MV - low beta	High amplitude oscillations (intermediate frequency)	2	111249544	0	11700537	0	0	0	0	0
MV - low beta	High amplitude oscillations (intermediate frequency)	3	110441727	0	11298055	0	0	0	0	0
MV - low beta	High amplitude oscillations (low frequency)	1	57229479	0	43149629	0	0	0	0	0
MV - low beta	High amplitude oscillations (low frequency)	2	57052496	0	42762055	0	0	0	0	0
MV - low beta	High amplitude oscillations (low frequency)	3	58655048	0	46298837	0	0	0	0	0
MV - low beta	Low amplitude oscillations (high frequency)	1	529594022	0	38751593	0	0	0	0	0
MV - low beta	Low amplitude oscillations (high frequency)	2	529020748	0	43037817	0	0	0	0	0
MV - low beta	Low amplitude oscillations (high frequency)	3	529728376	0	44696018	0	0	0	0	0
MV - low beta	Low amplitude oscillations (intermediate frequency)	1	500722486	0	57969826	0	0	0	0	0
MV - low beta	Low amplitude oscillations (intermediate frequency)	2	501182346	0	48678428	0	0	0	0	0
MV - low beta	Low amplitude oscillations (intermediate frequency)	3	501076928	0	49973254	0	0	0	0	0
MV - low beta	Low amplitude oscillations (low frequency)	1	396474291	0	274445731	0	0	0	0	0
MV - low beta	Low amplitude oscillations (low frequency)	2	396777694	0	285035126	0	0	0	0	0
MV - low beta	Low amplitude oscillations (low frequency)	3	396472086	0	258876488	0	0	0	0	0
MV - low beta	No C state	1	955646988	0	939211322	0	0	0	0	0
MV - low beta	No C state	2	955256825	0	938416937	0	0	0	0	0
MV - low beta	No C state	3	955695862	0	938990609	0	0	0	0	0

## Sheet: Fig 5(A)
β = 10-1
Cell	τC	cM	Replicate	Strain1	Strain1M1	Strain1M2	Strain1M1M2	Strain2	Strain2M1	Strain2M2	Strain2M1M2
noOsc	0	-0.125	1	1080902663	0	1078494283	0	0	0	0	0
noOsc	0	-0.125	2	1080850449	0	1077925793	0	0	0	0	0
noOsc	0	-0.125	3	1080405537	0	1077476906	0	0	0	0	0
noOsc	0	-0.1	1	1055793515	0	1051709682	0	0	0	0	0
noOsc	0	-0.1	2	1055515475	0	1051751459	0	0	0	0	0
noOsc	0	-0.1	3	1056502680	0	1052907922	0	0	0	0	0
noOsc	0	-0.075	1	1031162560	0	1026164719	0	0	0	0	0
noOsc	0	-0.075	2	1031289021	0	1026769172	0	0	0	0	0
noOsc	0	-0.075	3	1030902628	0	1024678965	0	0	0	0	0
noOsc	0	-0.05	1	1007013234	0	1000321339	0	0	0	0	0
noOsc	0	-0.05	2	1006932990	0	1001863082	0	0	0	0	0
noOsc	0	-0.05	3	1007219803	0	1001349947	0	0	0	0	0
noOsc	0	-0.025	1	982506840	0	974280220	0	0	0	0	0
noOsc	0	-0.025	2	982915858	0	972426086	0	0	0	0	0
noOsc	0	-0.025	3	981503994	0	971197933	0	0	0	0	0
noOsc	0	0	1	957641114	0	945635233	0	0	0	0	0
noOsc	0	0	2	957983633	0	946544327	0	0	0	0	0
noOsc	0	0	3	957851428	0	947582419	0	0	0	0	0
noOsc	0	0.025	1	933927284	0	918591172	0	0	0	0	0
noOsc	0	0.025	2	933863122	0	916178999	0	0	0	0	0
noOsc	0	0.025	3	933751062	0	912727668	0	0	0	0	0
noOsc	0	0.05	1	910773906	0	883955478	0	0	0	0	0
noOsc	0	0.05	2	910505797	0	886260967	0	0	0	0	0
noOsc	0	0.05	3	910073991	0	886522070	0	0	0	0	0
noOsc	0	0.075	1	888308462	0	845124506	0	0	0	0	0
noOsc	0	0.075	2	888246977	0	838178406	0	0	0	0	0
noOsc	0	0.075	3	887930559	0	849054202	0	0	0	0	0
noOsc	0	0.1	1	869412074	0	781411588	0	0	0	0	0
noOsc	0	0.1	2	873242966	0	760233979	0	0	0	0	0
noOsc	0	0.1	3	871245175	0	778554947	0	0	0	0	0
noOsc	0	0.125	1	900093217	0	421784666	0	0	0	0	0
noOsc	0	0.125	2	901464628	0	409469307	0	0	0	0	0
noOsc	0	0.125	3	893080977	0	468848508	0	0	0	0	0
noOsc	1e-09	-0.125	1	1081070979	0	1077921261	0	0	0	0	0
noOsc	1e-09	-0.125	2	1081099968	0	1077564131	0	0	0	0	0
noOsc	1e-09	-0.125	3	1080730400	0	1077682110	0	0	0	0	0
noOsc	1e-09	-0.1	1	1056490383	0	1052526844	0	0	0	0	0
noOsc	1e-09	-0.1	2	1055902985	0	1051652374	0	0	0	0	0
noOsc	1e-09	-0.1	3	1056072776	0	1051421818	0	0	0	0	0
noOsc	1e-09	-0.075	1	1030935680	0	1025381660	0	0	0	0	0
noOsc	1e-09	-0.075	2	1030946113	0	1025601482	0	0	0	0	0
noOsc	1e-09	-0.075	3	1031194844	0	1026324449	0	0	0	0	0
noOsc	1e-09	-0.05	1	1006731517	0	1001123321	0	0	0	0	0
noOsc	1e-09	-0.05	2	1007005594	0	999789490	0	0	0	0	0
noOsc	1e-09	-0.05	3	1006590419	0	999620502	0	0	0	0	0
noOsc	1e-09	-0.025	1	981781547	0	972088322	0	0	0	0	0
noOsc	1e-09	-0.025	2	982134520	0	972465339	0	0	0	0	0
noOsc	1e-09	-0.025	3	982283678	0	975766659	0	0	0	0	0
noOsc	1e-09	0	1	958298566	0	941642108	0	0	0	0	0
noOsc	1e-09	0	2	957740338	0	946363529	0	0	0	0	0
noOsc	1e-09	0	3	957690523	0	944695700	0	0	0	0	0
noOsc	1e-09	0.025	1	933772230	0	917252904	0	0	0	0	0
noOsc	1e-09	0.025	2	933535518	0	918678648	0	0	0	0	0
noOsc	1e-09	0.025	3	934445309	0	915207222	0	0	0	0	0
noOsc	1e-09	0.05	1	910800236	0	887991536	0	0	0	0	0
noOsc	1e-09	0.05	2	911094385	0	882294341	0	0	0	0	0
noOsc	1e-09	0.05	3	910512798	0	884110007	0	0	0	0	0
noOsc	1e-09	0.075	1	888073290	0	847524658	0	0	0	0	0
noOsc	1e-09	0.075	2	888375861	0	843692509	0	0	0	0	0
noOsc	1e-09	0.075	3	887935389	0	842192015	0	0	0	0	0
noOsc	1e-09	0.1	1	871399543	0	768239603	0	0	0	0	0
noOsc	1e-09	0.1	2	871389139	0	764162555	0	0	0	0	0
noOsc	1e-09	0.1	3	870842317	0	770940156	0	0	0	0	0
noOsc	1e-09	0.125	1	910925479	0	345262630	0	0	0	0	0
noOsc	1e-09	0.125	2	897998792	0	430640047	0	0	0	0	0
noOsc	1e-09	0.125	3	901780908	0	412093266	0	0	0	0	0
noOsc	1e-08	-0.125	1	1080170350	0	1075973055	0	0	0	0	0
noOsc	1e-08	-0.125	2	1080373147	0	1077965016	0	0	0	0	0
noOsc	1e-08	-0.125	3	1080937750	0	1078191490	0	0	0	0	0
noOsc	1e-08	-0.1	1	1056093779	0	1052967503	0	0	0	0	0
noOsc	1e-08	-0.1	2	1055822720	0	1051790704	0	0	0	0	0
noOsc	1e-08	-0.1	3	1056403829	0	1052642774	0	0	0	0	0
noOsc	1e-08	-0.075	1	1030708806	0	1025232033	0	0	0	0	0
noOsc	1e-08	-0.075	2	1031278103	0	1025426341	0	0	0	0	0
noOsc	1e-08	-0.075	3	1032115896	0	1027276632	0	0	0	0	0
noOsc	1e-08	-0.05	1	1006842429	0	1000200842	0	0	0	0	0
noOsc	1e-08	-0.05	2	1007502650	0	1000836206	0	0	0	0	0
noOsc	1e-08	-0.05	3	1006812022	0	998537207	0	0	0	0	0
noOsc	1e-08	-0.025	1	982545239	0	972136424	0	0	0	0	0
noOsc	1e-08	-0.025	2	982129839	0	973191861	0	0	0	0	0
noOsc	1e-08	-0.025	3	982503383	0	973260884	0	0	0	0	0
noOsc	1e-08	0	1	957873260	0	944741632	0	0	0	0	0
noOsc	1e-08	0	2	958080201	0	947980066	0	0	0	0	0
noOsc	1e-08	0	3	958248735	0	945580238	0	0	0	0	0
noOsc	1e-08	0.025	1	934286629	0	917117098	0	0	0	0	0
noOsc	1e-08	0.025	2	934040872	0	913557197	0	0	0	0	0
noOsc	1e-08	0.025	3	934098992	0	914916573	0	0	0	0	0
noOsc	1e-08	0.05	1	910394198	0	880776884	0	0	0	0	0
noOsc	1e-08	0.05	2	910341800	0	880446710	0	0	0	0	0
noOsc	1e-08	0.05	3	911763311	0	867733864	0	0	0	0	0
noOsc	1e-08	0.075	1	888552491	0	838582985	0	0	0	0	0
noOsc	1e-08	0.075	2	889088770	0	834742182	0	0	0	0	0
noOsc	1e-08	0.075	3	889104632	0	832832739	0	0	0	0	0
noOsc	1e-08	0.1	1	875381350	0	736363222	0	0	0	0	0
noOsc	1e-08	0.1	2	878699015	0	712581053	0	0	0	0	0
noOsc	1e-08	0.1	3	873590284	0	746678651	0	0	0	0	0
noOsc	1e-08	0.125	1	917877858	0	288830163	0	0	0	0	0
noOsc	1e-08	0.125	2	919758532	0	277025557	0	0	0	0	0
noOsc	1e-08	0.125	3	916398936	0	290649260	0	0	0	0	0
noOsc	1e-07	-0.125	1	1080413294	0	1076047898	0	0	0	0	0
noOsc	1e-07	-0.125	2	1080398877	0	1075866648	0	0	0	0	0
noOsc	1e-07	-0.125	3	1080610094	0	1075485643	0	0	0	0	0
noOsc	1e-07	-0.1	1	1055940321	0	1050283067	0	0	0	0	0
noOsc	1e-07	-0.1	2	1056111040	0	1049364807	0	0	0	0	0
noOsc	1e-07	-0.1	3	1056061320	0	1049886102	0	0	0	0	0
noOsc	1e-07	-0.075	1	1031507486	0	1022121277	0	0	0	0	0
noOsc	1e-07	-0.075	2	1032253386	0	1026566426	0	0	0	0	0
noOsc	1e-07	-0.075	3	1031716909	0	1023120083	0	0	0	0	0
noOsc	1e-07	-0.05	1	1006871455	0	996302620	0	0	0	0	0
noOsc	1e-07	-0.05	2	1006578179	0	993512058	0	0	0	0	0
noOsc	1e-07	-0.05	3	1005945798	0	993798616	0	0	0	0	0
noOsc	1e-07	-0.025	1	982693627	0	967691826	0	0	0	0	0
noOsc	1e-07	-0.025	2	982629069	0	969882267	0	0	0	0	0
noOsc	1e-07	-0.025	3	981897645	0	969060499	0	0	0	0	0
noOsc	1e-07	0	1	958355157	0	930272343	0	0	0	0	0
noOsc	1e-07	0	2	958248829	0	935697567	0	0	0	0	0
noOsc	1e-07	0	3	958256390	0	924315490	0	0	0	0	0
noOsc	1e-07	0.025	1	935101353	0	878453069	0	0	0	0	0
noOsc	1e-07	0.025	2	934504447	0	870426770	0	0	0	0	0
noOsc	1e-07	0.025	3	935550407	0	862994288	0	0	0	0	0
noOsc	1e-07	0.05	1	915682892	0	781730301	0	0	0	0	0
noOsc	1e-07	0.05	2	922064514	0	679865822	0	0	0	0	0
noOsc	1e-07	0.05	3	918921274	0	739890134	0	0	0	0	0
noOsc	1e-07	0.075	1	935842483	0	263669963	0	0	0	0	0
noOsc	1e-07	0.075	2	940266013	0	211645566	0	0	0	0	0
noOsc	1e-07	0.075	3	934940737	0	279135730	0	0	0	0	0
noOsc	1e-07	0.1	1	945654578	0	90421881	0	0	0	0	0
noOsc	1e-07	0.1	2	947174772	0	86373885	0	0	0	0	0
noOsc	1e-07	0.1	3	943632825	0	112440858	0	0	0	0	0
noOsc	1e-07	0.125	1	948506785	0	51961054	0	0	0	0	0
noOsc	1e-07	0.125	2	946305685	0	64421000	0	0	0	0	0
noOsc	1e-07	0.125	3	948184259	0	56998693	0	0	0	0	0
noOsc	1e-06	-0.125	1	978764496	0	141498603	0	0	0	0	0
noOsc	1e-06	-0.125	2	978952711	0	145081226	0	0	0	0	0
noOsc	1e-06	-0.125	3	976940909	0	131002727	0	0	0	0	0
noOsc	1e-06	-0.1	1	970262120	0	94055598	0	0	0	0	0
noOsc	1e-06	-0.1	2	971624376	0	109437175	0	0	0	0	0
noOsc	1e-06	-0.1	3	971398071	0	110850247	0	0	0	0	0
noOsc	1e-06	-0.075	1	966242638	0	85251759	0	0	0	0	0
noOsc	1e-06	-0.075	2	966559817	0	85546171	0	0	0	0	0
noOsc	1e-06	-0.075	3	966548903	0	85423281	0	0	0	0	0
noOsc	1e-06	-0.05	1	962475767	0	62649844	0	0	0	0	0
noOsc	1e-06	-0.05	2	962632975	0	68491938	0	0	0	0	0
noOsc	1e-06	-0.05	3	962793564	0	68834101	0	0	0	0	0
noOsc	1e-06	-0.025	1	959454474	0	46842641	0	0	0	0	0
noOsc	1e-06	-0.025	2	960442325	0	55749421	0	0	0	0	0
noOsc	1e-06	-0.025	3	960828394	0	53968213	0	0	0	0	0
noOsc	1e-06	0	1	958669194	0	53090961	0	0	0	0	0
noOsc	1e-06	0	2	958957550	0	40621923	0	0	0	0	0
noOsc	1e-06	0	3	958511126	0	43919588	0	0	0	0	0
noOsc	1e-06	0.025	1	956268012	0	39688779	0	0	0	0	0
noOsc	1e-06	0.025	2	956200136	0	38428521	0	0	0	0	0
noOsc	1e-06	0.025	3	956673810	0	37113690	0	0	0	0	0
noOsc	1e-06	0.05	1	955615015	0	23426627	0	0	0	0	0
noOsc	1e-06	0.05	2	955427749	0	29306484	0	0	0	0	0
noOsc	1e-06	0.05	3	955799962	0	27157919	0	0	0	0	0
noOsc	1e-06	0.075	1	954479908	0	26291526	0	0	0	0	0
noOsc	1e-06	0.075	2	955204018	0	17741195	0	0	0	0	0
noOsc	1e-06	0.075	3	954501127	0	26276665	0	0	0	0	0
noOsc	1e-06	0.1	1	953768329	0	18646625	0	0	0	0	0
noOsc	1e-06	0.1	2	954794456	0	16725488	0	0	0	0	0
noOsc	1e-06	0.1	3	953856780	0	19151547	0	0	0	0	0
noOsc	1e-06	0.125	1	954509394	0	12448453	0	0	0	0	0
noOsc	1e-06	0.125	2	953286136	0	15657150	0	0	0	0	0
noOsc	1e-06	0.125	3	953091088	0	14770919	0	0	0	0	0
noOsc	1e-05	-0.125	1	967286419	0	46130225	0	0	0	0	0
noOsc	1e-05	-0.125	2	967265853	0	42738326	0	0	0	0	0
noOsc	1e-05	-0.125	3	968430945	0	50198342	0	0	0	0	0
noOsc	1e-05	-0.1	1	965384081	0	42673760	0	0	0	0	0
noOsc	1e-05	-0.1	2	965241222	0	38737312	0	0	0	0	0
noOsc	1e-05	-0.1	3	964694699	0	38752310	0	0	0	0	0
noOsc	1e-05	-0.075	1	963165976	0	32896501	0	0	0	0	0
noOsc	1e-05	-0.075	2	963390150	0	33105326	0	0	0	0	0
noOsc	1e-05	-0.075	3	962665056	0	32665321	0	0	0	0	0
noOsc	1e-05	-0.05	1	961239616	0	30087791	0	0	0	0	0
noOsc	1e-05	-0.05	2	961152436	0	26026021	0	0	0	0	0
noOsc	1e-05	-0.05	3	961704078	0	31627299	0	0	0	0	0
noOsc	1e-05	-0.025	1	959756426	0	27778250	0	0	0	0	0
noOsc	1e-05	-0.025	2	959739709	0	23331568	0	0	0	0	0
noOsc	1e-05	-0.025	3	959910568	0	26781901	0	0	0	0	0
noOsc	1e-05	0	1	958532843	0	21047390	0	0	0	0	0
noOsc	1e-05	0	2	958686509	0	20451785	0	0	0	0	0
noOsc	1e-05	0	3	958828566	0	20256354	0	0	0	0	0
noOsc	1e-05	0.025	1	957189931	0	19041070	0	0	0	0	0
noOsc	1e-05	0.025	2	957459054	0	14706647	0	0	0	0	0
noOsc	1e-05	0.025	3	957296900	0	17429005	0	0	0	0	0
noOsc	1e-05	0.05	1	957301304	0	12383113	0	0	0	0	0
noOsc	1e-05	0.05	2	956314793	0	13567467	0	0	0	0	0
noOsc	1e-05	0.05	3	956849680	0	13983196	0	0	0	0	0
noOsc	1e-05	0.075	1	956494817	0	10847018	0	0	0	0	0
noOsc	1e-05	0.075	2	956631320	0	11155717	0	0	0	0	0
noOsc	1e-05	0.075	3	956839987	0	9503165	0	0	0	0	0
noOsc	1e-05	0.1	1	955677224	0	8568224	0	0	0	0	0
noOsc	1e-05	0.1	2	956154308	0	8494162	0	0	0	0	0
noOsc	1e-05	0.1	3	955406613	0	10370231	0	0	0	0	0
noOsc	1e-05	0.125	1	954728737	0	8798272	0	0	0	0	0
noOsc	1e-05	0.125	2	954593170	0	8604139	0	0	0	0	0
noOsc	1e-05	0.125	3	954068830	0	9271461	0	0	0	0	0
noOsc	0.0001	-0.125	1	967014953	0	40609889	0	0	0	0	0
noOsc	0.0001	-0.125	2	966700966	0	43587773	0	0	0	0	0
noOsc	0.0001	-0.125	3	967005120	0	40566643	0	0	0	0	0
noOsc	0.0001	-0.1	1	964560026	0	34009939	0	0	0	0	0
noOsc	0.0001	-0.1	2	964811431	0	34753763	0	0	0	0	0
noOsc	0.0001	-0.1	3	964027325	0	32288727	0	0	0	0	0
noOsc	0.0001	-0.075	1	962611469	0	29405461	0	0	0	0	0
noOsc	0.0001	-0.075	2	963055773	0	26055848	0	0	0	0	0
noOsc	0.0001	-0.075	3	962984860	0	32825297	0	0	0	0	0
noOsc	0.0001	-0.05	1	961723250	0	29516431	0	0	0	0	0
noOsc	0.0001	-0.05	2	960889922	0	20046055	0	0	0	0	0
noOsc	0.0001	-0.05	3	960781924	0	24424160	0	0	0	0	0
noOsc	0.0001	-0.025	1	960157549	0	22386126	0	0	0	0	0
noOsc	0.0001	-0.025	2	960766955	0	23242295	0	0	0	0	0
noOsc	0.0001	-0.025	3	959973056	0	23371688	0	0	0	0	0
noOsc	0.0001	0	1	958496067	0	17338922	0	0	0	0	0
noOsc	0.0001	0	2	958300917	0	19965840	0	0	0	0	0
noOsc	0.0001	0	3	958912033	0	16854206	0	0	0	0	0
noOsc	0.0001	0.025	1	958548274	0	16054080	0	0	0	0	0
noOsc	0.0001	0.025	2	958277130	0	18203038	0	0	0	0	0
noOsc	0.0001	0.025	3	958382249	0	13407375	0	0	0	0	0
noOsc	0.0001	0.05	1	956853801	0	15351936	0	0	0	0	0
noOsc	0.0001	0.05	2	957395561	0	11597533	0	0	0	0	0
noOsc	0.0001	0.05	3	956755022	0	13670992	0	0	0	0	0
noOsc	0.0001	0.075	1	956631475	0	9520495	0	0	0	0	0
noOsc	0.0001	0.075	2	956011148	0	10292744	0	0	0	0	0
noOsc	0.0001	0.075	3	956389973	0	10485141	0	0	0	0	0
noOsc	0.0001	0.1	1	955264520	0	8476721	0	0	0	0	0
noOsc	0.0001	0.1	2	955052708	0	10861673	0	0	0	0	0
noOsc	0.0001	0.1	3	955211164	0	10203957	0	0	0	0	0
noOsc	0.0001	0.125	1	954525869	0	7547029	0	0	0	0	0
noOsc	0.0001	0.125	2	955645193	0	6131038	0	0	0	0	0
noOsc	0.0001	0.125	3	954694845	0	7790111	0	0	0	0	0
noOsc	0.001	-0.125	1	966861629	0	40896812	0	0	0	0	0
noOsc	0.001	-0.125	2	967722629	0	40843955	0	0	0	0	0
noOsc	0.001	-0.125	3	966852807	0	38320895	0	0	0	0	0
noOsc	0.001	-0.1	1	964359165	0	34042470	0	0	0	0	0
noOsc	0.001	-0.1	2	964804016	0	33781013	0	0	0	0	0
noOsc	0.001	-0.1	3	964326829	0	32406376	0	0	0	0	0
noOsc	0.001	-0.075	1	962848509	0	27654344	0	0	0	0	0
noOsc	0.001	-0.075	2	962887851	0	30549592	0	0	0	0	0
noOsc	0.001	-0.075	3	962194329	0	29842697	0	0	0	0	0
noOsc	0.001	-0.05	1	962124134	0	29775579	0	0	0	0	0
noOsc	0.001	-0.05	2	961475966	0	24815553	0	0	0	0	0
noOsc	0.001	-0.05	3	961097158	0	21412166	0	0	0	0	0
noOsc	0.001	-0.025	1	959978806	0	23646137	0	0	0	0	0
noOsc	0.001	-0.025	2	959971407	0	20624178	0	0	0	0	0
noOsc	0.001	-0.025	3	960027360	0	21296571	0	0	0	0	0
noOsc	0.001	0	1	958469870	0	18997028	0	0	0	0	0
noOsc	0.001	0	2	958204935	0	17056192	0	0	0	0	0
noOsc	0.001	0	3	959175909	0	16952369	0	0	0	0	0
noOsc	0.001	0.025	1	957677672	0	15444590	0	0	0	0	0
noOsc	0.001	0.025	2	957994153	0	15059575	0	0	0	0	0
noOsc	0.001	0.025	3	958070762	0	13107000	0	0	0	0	0
noOsc	0.001	0.05	1	957156310	0	10892745	0	0	0	0	0
noOsc	0.001	0.05	2	956935898	0	10650255	0	0	0	0	0
noOsc	0.001	0.05	3	956621746	0	14590802	0	0	0	0	0
noOsc	0.001	0.075	1	955345829	0	11396996	0	0	0	0	0
noOsc	0.001	0.075	2	956575866	0	9913163	0	0	0	0	0
noOsc	0.001	0.075	3	956384602	0	9647865	0	0	0	0	0
noOsc	0.001	0.1	1	955361026	0	7298185	0	0	0	0	0
noOsc	0.001	0.1	2	956224636	0	8124306	0	0	0	0	0
noOsc	0.001	0.1	3	954811017	0	8328047	0	0	0	0	0
noOsc	0.001	0.125	1	955031292	0	7311341	0	0	0	0	0
noOsc	0.001	0.125	2	954881366	0	7987967	0	0	0	0	0
noOsc	0.001	0.125	3	953680712	0	8458640	0	0	0	0	0
noOsc	0.01	-0.125	1	966665898	0	37762843	0	0	0	0	0
noOsc	0.01	-0.125	2	966907184	0	37943351	0	0	0	0	0
noOsc	0.01	-0.125	3	966445658	0	36751395	0	0	0	0	0
noOsc	0.01	-0.1	1	964789736	0	33361428	0	0	0	0	0
noOsc	0.01	-0.1	2	963949646	0	31415518	0	0	0	0	0
noOsc	0.01	-0.1	3	964336684	0	31258519	0	0	0	0	0
noOsc	0.01	-0.075	1	963411462	0	31557901	0	0	0	0	0
noOsc	0.01	-0.075	2	962861506	0	31599511	0	0	0	0	0
noOsc	0.01	-0.075	3	962842946	0	31398846	0	0	0	0	0
noOsc	0.01	-0.05	1	961022582	0	25213805	0	0	0	0	0
noOsc	0.01	-0.05	2	960899279	0	23025430	0	0	0	0	0
noOsc	0.01	-0.05	3	961345671	0	24075029	0	0	0	0	0
noOsc	0.01	-0.025	1	959872737	0	20092766	0	0	0	0	0
noOsc	0.01	-0.025	2	959626797	0	22784087	0	0	0	0	0
noOsc	0.01	-0.025	3	959881123	0	22545648	0	0	0	0	0
noOsc	0.01	0	1	958813416	0	19167741	0	0	0	0	0
noOsc	0.01	0	2	959000521	0	17472387	0	0	0	0	0
noOsc	0.01	0	3	959196296	0	19553682	0	0	0	0	0
noOsc	0.01	0.025	1	957400847	0	14481919	0	0	0	0	0
noOsc	0.01	0.025	2	957744889	0	14453974	0	0	0	0	0
noOsc	0.01	0.025	3	957506988	0	14113667	0	0	0	0	0
noOsc	0.01	0.05	1	956505242	0	12782617	0	0	0	0	0
noOsc	0.01	0.05	2	956790912	0	10995103	0	0	0	0	0
noOsc	0.01	0.05	3	957358909	0	12831733	0	0	0	0	0
noOsc	0.01	0.075	1	956811263	0	9545903	0	0	0	0	0
noOsc	0.01	0.075	2	955403271	0	12045464	0	0	0	0	0
noOsc	0.01	0.075	3	956527874	0	8759542	0	0	0	0	0
noOsc	0.01	0.1	1	955013117	0	10017768	0	0	0	0	0
noOsc	0.01	0.1	2	955544871	0	10013591	0	0	0	0	0
noOsc	0.01	0.1	3	955224637	0	9714935	0	0	0	0	0
noOsc	0.01	0.125	1	954261984	0	7044486	0	0	0	0	0
noOsc	0.01	0.125	2	956428434	0	5571508	0	0	0	0	0
noOsc	0.01	0.125	3	954344339	0	7864050	0	0	0	0	0
noOsc	0.1	-0.125	1	967028565	0	41352452	0	0	0	0	0
noOsc	0.1	-0.125	2	967324963	0	44706007	0	0	0	0	0
noOsc	0.1	-0.125	3	967046597	0	40255155	0	0	0	0	0
noOsc	0.1	-0.1	1	964333033	0	36107815	0	0	0	0	0
noOsc	0.1	-0.1	2	964379277	0	31742149	0	0	0	0	0
noOsc	0.1	-0.1	3	964128164	0	32906402	0	0	0	0	0
noOsc	0.1	-0.075	1	962250810	0	28884388	0	0	0	0	0
noOsc	0.1	-0.075	2	962748491	0	31267558	0	0	0	0	0
noOsc	0.1	-0.075	3	962636329	0	27740453	0	0	0	0	0
noOsc	0.1	-0.05	1	960555571	0	22390401	0	0	0	0	0
noOsc	0.1	-0.05	2	960910032	0	24482878	0	0	0	0	0
noOsc	0.1	-0.05	3	961264751	0	29051895	0	0	0	0	0
noOsc	0.1	-0.025	1	959465036	0	20177262	0	0	0	0	0
noOsc	0.1	-0.025	2	959588773	0	20861004	0	0	0	0	0
noOsc	0.1	-0.025	3	960034971	0	26437672	0	0	0	0	0
noOsc	0.1	0	1	958634298	0	16554263	0	0	0	0	0
noOsc	0.1	0	2	958947690	0	16569100	0	0	0	0	0
noOsc	0.1	0	3	958473016	0	13452941	0	0	0	0	0
noOsc	0.1	0.025	1	957583012	0	13714824	0	0	0	0	0
noOsc	0.1	0.025	2	957331150	0	14623732	0	0	0	0	0
noOsc	0.1	0.025	3	957468809	0	16829857	0	0	0	0	0
noOsc	0.1	0.05	1	957290554	0	12505722	0	0	0	0	0
noOsc	0.1	0.05	2	957043910	0	11867831	0	0	0	0	0
noOsc	0.1	0.05	3	956532659	0	12098800	0	0	0	0	0
noOsc	0.1	0.075	1	956153615	0	9961815	0	0	0	0	0
noOsc	0.1	0.075	2	956196046	0	10379918	0	0	0	0	0
noOsc	0.1	0.075	3	956051060	0	10186370	0	0	0	0	0
noOsc	0.1	0.1	1	956070126	0	7689959	0	0	0	0	0
noOsc	0.1	0.1	2	954967117	0	9784053	0	0	0	0	0
noOsc	0.1	0.1	3	954689461	0	9479319	0	0	0	0	0
noOsc	0.1	0.125	1	954673578	0	7196705	0	0	0	0	0
noOsc	0.1	0.125	2	954832035	0	7118433	0	0	0	0	0
noOsc	0.1	0.125	3	955003779	0	6021760	0	0	0	0	0
β = 10-3
Cell	τC	cM	Replicate	Strain1	Strain1M1	Strain1M2	Strain1M1M2	Strain2	Strain2M1	Strain2M2	Strain2M1M2
noOsc	0	-0.125	1	1080550514	0	1076620186	0	0	0	0	0
noOsc	0	-0.125	2	1080554320	0	1076785688	0	0	0	0	0
noOsc	0	-0.125	3	1079957428	0	1076737535	0	0	0	0	0
noOsc	0	-0.1	1	1054865964	0	1050476364	0	0	0	0	0
noOsc	0	-0.1	2	1055364209	0	1051693052	0	0	0	0	0
noOsc	0	-0.1	3	1056381834	0	1053514345	0	0	0	0	0
noOsc	0	-0.075	1	1030786797	0	1023026608	0	0	0	0	0
noOsc	0	-0.075	2	1031646559	0	1026646085	0	0	0	0	0
noOsc	0	-0.075	3	1030824567	0	1024370966	0	0	0	0	0
noOsc	0	-0.05	1	1006320300	0	997749759	0	0	0	0	0
noOsc	0	-0.05	2	1006489493	0	996510222	0	0	0	0	0
noOsc	0	-0.05	3	1005988284	0	998776108	0	0	0	0	0
noOsc	0	-0.025	1	982459756	0	971900924	0	0	0	0	0
noOsc	0	-0.025	2	982512484	0	973408057	0	0	0	0	0
noOsc	0	-0.025	3	981996791	0	972747867	0	0	0	0	0
noOsc	0	0	1	957855315	0	942840472	0	0	0	0	0
noOsc	0	0	2	957175587	0	941237000	0	0	0	0	0
noOsc	0	0	3	957813939	0	944632848	0	0	0	0	0
noOsc	0	0.025	1	933605123	0	916285766	0	0	0	0	0
noOsc	0	0.025	2	933660995	0	912421965	0	0	0	0	0
noOsc	0	0.025	3	933454814	0	914259245	0	0	0	0	0
noOsc	0	0.05	1	911288053	0	880975903	0	0	0	0	0
noOsc	0	0.05	2	910679751	0	880061574	0	0	0	0	0
noOsc	0	0.05	3	910960714	0	881626243	0	0	0	0	0
noOsc	0	0.075	1	890468650	0	827923756	0	0	0	0	0
noOsc	0	0.075	2	890516626	0	823770179	0	0	0	0	0
noOsc	0	0.075	3	889499063	0	826951306	0	0	0	0	0
noOsc	0	0.1	1	872116283	0	765609201	0	0	0	0	0
noOsc	0	0.1	2	876377108	0	729111748	0	0	0	0	0
noOsc	0	0.1	3	871902591	0	767099378	0	0	0	0	0
noOsc	0	0.125	1	897128185	0	438489929	0	0	0	0	0
noOsc	0	0.125	2	903486019	0	395264672	0	0	0	0	0
noOsc	0	0.125	3	903486859	0	394928020	0	0	0	0	0
noOsc	1e-09	-0.125	1	1080108520	0	1076460988	0	0	0	0	0
noOsc	1e-09	-0.125	2	1080428893	0	1077289650	0	0	0	0	0
noOsc	1e-09	-0.125	3	1081275689	0	1078258259	0	0	0	0	0
noOsc	1e-09	-0.1	1	1056524946	0	1051913345	0	0	0	0	0
noOsc	1e-09	-0.1	2	1055942957	0	1051120612	0	0	0	0	0
noOsc	1e-09	-0.1	3	1055866811	0	1050274980	0	0	0	0	0
noOsc	1e-09	-0.075	1	1031424444	0	1026339508	0	0	0	0	0
noOsc	1e-09	-0.075	2	1030777186	0	1023863036	0	0	0	0	0
noOsc	1e-09	-0.075	3	1031774874	0	1025234183	0	0	0	0	0
noOsc	1e-09	-0.05	1	1006315412	0	996875914	0	0	0	0	0
noOsc	1e-09	-0.05	2	1007092659	0	1000209950	0	0	0	0	0
noOsc	1e-09	-0.05	3	1006324798	0	999020471	0	0	0	0	0
noOsc	1e-09	-0.025	1	982569831	0	971970223	0	0	0	0	0
noOsc	1e-09	-0.025	2	981722943	0	970395872	0	0	0	0	0
noOsc	1e-09	-0.025	3	982100421	0	971581545	0	0	0	0	0
noOsc	1e-09	0	1	957980571	0	944293718	0	0	0	0	0
noOsc	1e-09	0	2	958338255	0	941348031	0	0	0	0	0
noOsc	1e-09	0	3	957783895	0	943257288	0	0	0	0	0
noOsc	1e-09	0.025	1	933926520	0	919604276	0	0	0	0	0
noOsc	1e-09	0.025	2	933809888	0	913429473	0	0	0	0	0
noOsc	1e-09	0.025	3	934598681	0	909712316	0	0	0	0	0
noOsc	1e-09	0.05	1	911048854	0	876913434	0	0	0	0	0
noOsc	1e-09	0.05	2	910683765	0	883639856	0	0	0	0	0
noOsc	1e-09	0.05	3	910521187	0	878858614	0	0	0	0	0
noOsc	1e-09	0.075	1	890314419	0	824828048	0	0	0	0	0
noOsc	1e-09	0.075	2	888808974	0	840819335	0	0	0	0	0
noOsc	1e-09	0.075	3	888261783	0	838255915	0	0	0	0	0
noOsc	1e-09	0.1	1	874161282	0	749489848	0	0	0	0	0
noOsc	1e-09	0.1	2	872975017	0	758510643	0	0	0	0	0
noOsc	1e-09	0.1	3	874044749	0	754142134	0	0	0	0	0
noOsc	1e-09	0.125	1	909099841	0	357727658	0	0	0	0	0
noOsc	1e-09	0.125	2	906084404	0	380056268	0	0	0	0	0
noOsc	1e-09	0.125	3	908367129	0	363401735	0	0	0	0	0
noOsc	1e-08	-0.125	1	1079873303	0	1076166084	0	0	0	0	0
noOsc	1e-08	-0.125	2	1081668990	0	1077903625	0	0	0	0	0
noOsc	1e-08	-0.125	3	1079989139	0	1075699649	0	0	0	0	0
noOsc	1e-08	-0.1	1	1055242058	0	1050959595	0	0	0	0	0
noOsc	1e-08	-0.1	2	1056112437	0	1051803156	0	0	0	0	0
noOsc	1e-08	-0.1	3	1056353708	0	1051330819	0	0	0	0	0
noOsc	1e-08	-0.075	1	1030694052	0	1023691582	0	0	0	0	0
noOsc	1e-08	-0.075	2	1031496312	0	1025938388	0	0	0	0	0
noOsc	1e-08	-0.075	3	1031263239	0	1024624635	0	0	0	0	0
noOsc	1e-08	-0.05	1	1007245133	0	998957124	0	0	0	0	0
noOsc	1e-08	-0.05	2	1006283344	0	999247312	0	0	0	0	0
noOsc	1e-08	-0.05	3	1006885810	0	999992477	0	0	0	0	0
noOsc	1e-08	-0.025	1	982428436	0	970723702	0	0	0	0	0
noOsc	1e-08	-0.025	2	982403633	0	971434767	0	0	0	0	0
noOsc	1e-08	-0.025	3	982059599	0	971395829	0	0	0	0	0
noOsc	1e-08	0	1	957907050	0	942610872	0	0	0	0	0
noOsc	1e-08	0	2	958210245	0	942827312	0	0	0	0	0
noOsc	1e-08	0	3	957593897	0	941641811	0	0	0	0	0
noOsc	1e-08	0.025	1	933749500	0	915915878	0	0	0	0	0
noOsc	1e-08	0.025	2	934333048	0	911554610	0	0	0	0	0
noOsc	1e-08	0.025	3	933727207	0	910497670	0	0	0	0	0
noOsc	1e-08	0.05	1	910547736	0	878937097	0	0	0	0	0
noOsc	1e-08	0.05	2	910332642	0	886346441	0	0	0	0	0
noOsc	1e-08	0.05	3	911273192	0	878668333	0	0	0	0	0
noOsc	1e-08	0.075	1	890542023	0	823734953	0	0	0	0	0
noOsc	1e-08	0.075	2	889633856	0	826043478	0	0	0	0	0
noOsc	1e-08	0.075	3	889305774	0	834699888	0	0	0	0	0
noOsc	1e-08	0.1	1	880155896	0	700481856	0	0	0	0	0
noOsc	1e-08	0.1	2	878209068	0	712379675	0	0	0	0	0
noOsc	1e-08	0.1	3	875309484	0	734609221	0	0	0	0	0
noOsc	1e-08	0.125	1	922691394	0	252410691	0	0	0	0	0
noOsc	1e-08	0.125	2	916471960	0	293667821	0	0	0	0	0
noOsc	1e-08	0.125	3	920541751	0	267594943	0	0	0	0	0
noOsc	1e-07	-0.125	1	1080095351	0	1073743917	0	0	0	0	0
noOsc	1e-07	-0.125	2	1080127889	0	1075212758	0	0	0	0	0
noOsc	1e-07	-0.125	3	1080389651	0	1075454678	0	0	0	0	0
noOsc	1e-07	-0.1	1	1055464108	0	1048298104	0	0	0	0	0
noOsc	1e-07	-0.1	2	1055344528	0	1048687011	0	0	0	0	0
noOsc	1e-07	-0.1	3	1055818362	0	1048384698	0	0	0	0	0
noOsc	1e-07	-0.075	1	1031552688	0	1021668711	0	0	0	0	0
noOsc	1e-07	-0.075	2	1030925028	0	1020862939	0	0	0	0	0
noOsc	1e-07	-0.075	3	1031205106	0	1023421433	0	0	0	0	0
noOsc	1e-07	-0.05	1	1006143808	0	993388634	0	0	0	0	0
noOsc	1e-07	-0.05	2	1006120193	0	991451836	0	0	0	0	0
noOsc	1e-07	-0.05	3	1007149857	0	994813416	0	0	0	0	0
noOsc	1e-07	-0.025	1	982582601	0	961601565	0	0	0	0	0
noOsc	1e-07	-0.025	2	982050405	0	962174879	0	0	0	0	0
noOsc	1e-07	-0.025	3	982207855	0	962955247	0	0	0	0	0
noOsc	1e-07	0	1	958059469	0	922227361	0	0	0	0	0
noOsc	1e-07	0	2	958627058	0	932438102	0	0	0	0	0
noOsc	1e-07	0	3	957929652	0	921669617	0	0	0	0	0
noOsc	1e-07	0.025	1	936010520	0	855498843	0	0	0	0	0
noOsc	1e-07	0.025	2	935264228	0	879055104	0	0	0	0	0
noOsc	1e-07	0.025	3	935359406	0	876226229	0	0	0	0	0
noOsc	1e-07	0.05	1	921265081	0	698862388	0	0	0	0	0
noOsc	1e-07	0.05	2	919160851	0	724296921	0	0	0	0	0
noOsc	1e-07	0.05	3	918744025	0	733337965	0	0	0	0	0
noOsc	1e-07	0.075	1	938371370	0	231295171	0	0	0	0	0
noOsc	1e-07	0.075	2	937913926	0	236616833	0	0	0	0	0
noOsc	1e-07	0.075	3	938919747	0	225650932	0	0	0	0	0
noOsc	1e-07	0.1	1	948134443	0	81396851	0	0	0	0	0
noOsc	1e-07	0.1	2	946161335	0	95849764	0	0	0	0	0
noOsc	1e-07	0.1	3	946329776	0	95079719	0	0	0	0	0
noOsc	1e-07	0.125	1	949003653	0	47966613	0	0	0	0	0
noOsc	1e-07	0.125	2	950044353	0	42643841	0	0	0	0	0
noOsc	1e-07	0.125	3	948428081	0	53141049	0	0	0	0	0
noOsc	1e-06	-0.125	1	977012170	0	130461601	0	0	0	0	0
noOsc	1e-06	-0.125	2	977634032	0	135155838	0	0	0	0	0
noOsc	1e-06	-0.125	3	978502204	0	140412040	0	0	0	0	0
noOsc	1e-06	-0.1	1	970418584	0	97571524	0	0	0	0	0
noOsc	1e-06	-0.1	2	970808857	0	101664059	0	0	0	0	0
noOsc	1e-06	-0.1	3	970664353	0	103726290	0	0	0	0	0
noOsc	1e-06	-0.075	1	965169902	0	79517662	0	0	0	0	0
noOsc	1e-06	-0.075	2	965482890	0	72360946	0	0	0	0	0
noOsc	1e-06	-0.075	3	966389611	0	77453957	0	0	0	0	0
noOsc	1e-06	-0.05	1	962630628	0	72023261	0	0	0	0	0
noOsc	1e-06	-0.05	2	962498502	0	57652109	0	0	0	0	0
noOsc	1e-06	-0.05	3	962516892	0	61793158	0	0	0	0	0
noOsc	1e-06	-0.025	1	959814925	0	46107457	0	0	0	0	0
noOsc	1e-06	-0.025	2	960488614	0	49528927	0	0	0	0	0
noOsc	1e-06	-0.025	3	960537491	0	44261204	0	0	0	0	0
noOsc	1e-06	0	1	958071278	0	42006783	0	0	0	0	0
noOsc	1e-06	0	2	957807270	0	40205776	0	0	0	0	0
noOsc	1e-06	0	3	959049081	0	36887213	0	0	0	0	0
noOsc	1e-06	0.025	1	957076048	0	32920451	0	0	0	0	0
noOsc	1e-06	0.025	2	956867701	0	27562109	0	0	0	0	0
noOsc	1e-06	0.025	3	957699753	0	32120480	0	0	0	0	0
noOsc	1e-06	0.05	1	956726402	0	21749490	0	0	0	0	0
noOsc	1e-06	0.05	2	956832916	0	23058431	0	0	0	0	0
noOsc	1e-06	0.05	3	955430707	0	23710853	0	0	0	0	0
noOsc	1e-06	0.075	1	955027369	0	19245383	0	0	0	0	0
noOsc	1e-06	0.075	2	955176990	0	23519115	0	0	0	0	0
noOsc	1e-06	0.075	3	955152754	0	20188844	0	0	0	0	0
noOsc	1e-06	0.1	1	954698021	0	13589732	0	0	0	0	0
noOsc	1e-06	0.1	2	955088364	0	13956679	0	0	0	0	0
noOsc	1e-06	0.1	3	954450987	0	14528365	0	0	0	0	0
noOsc	1e-06	0.125	1	955349088	0	8220762	0	0	0	0	0
noOsc	1e-06	0.125	2	955438993	0	9437048	0	0	0	0	0
noOsc	1e-06	0.125	3	954044443	0	12066619	0	0	0	0	0
noOsc	1e-05	-0.125	1	967145340	0	41673913	0	0	0	0	0
noOsc	1e-05	-0.125	2	965717114	0	36317529	0	0	0	0	0
noOsc	1e-05	-0.125	3	967143367	0	43319974	0	0	0	0	0
noOsc	1e-05	-0.1	1	964875268	0	36819880	0	0	0	0	0
noOsc	1e-05	-0.1	2	964858811	0	36257414	0	0	0	0	0
noOsc	1e-05	-0.1	3	964337687	0	35861144	0	0	0	0	0
noOsc	1e-05	-0.075	1	962440497	0	26970564	0	0	0	0	0
noOsc	1e-05	-0.075	2	962603069	0	30197931	0	0	0	0	0
noOsc	1e-05	-0.075	3	962760816	0	31288059	0	0	0	0	0
noOsc	1e-05	-0.05	1	961771708	0	29432679	0	0	0	0	0
noOsc	1e-05	-0.05	2	961573397	0	28951381	0	0	0	0	0
noOsc	1e-05	-0.05	3	960961936	0	30443546	0	0	0	0	0
noOsc	1e-05	-0.025	1	959064001	0	22756342	0	0	0	0	0
noOsc	1e-05	-0.025	2	960476812	0	19636017	0	0	0	0	0
noOsc	1e-05	-0.025	3	959923723	0	24107942	0	0	0	0	0
noOsc	1e-05	0	1	958589641	0	18320814	0	0	0	0	0
noOsc	1e-05	0	2	958440239	0	19070138	0	0	0	0	0
noOsc	1e-05	0	3	958519577	0	17619154	0	0	0	0	0
noOsc	1e-05	0.025	1	957225692	0	17638759	0	0	0	0	0
noOsc	1e-05	0.025	2	957042973	0	15024807	0	0	0	0	0
noOsc	1e-05	0.025	3	958300644	0	15472663	0	0	0	0	0
noOsc	1e-05	0.05	1	955755254	0	12316255	0	0	0	0	0
noOsc	1e-05	0.05	2	956400668	0	13965539	0	0	0	0	0
noOsc	1e-05	0.05	3	956760942	0	14500356	0	0	0	0	0
noOsc	1e-05	0.075	1	956010021	0	10725368	0	0	0	0	0
noOsc	1e-05	0.075	2	956430617	0	10588289	0	0	0	0	0
noOsc	1e-05	0.075	3	956043173	0	9564461	0	0	0	0	0
noOsc	1e-05	0.1	1	955745529	0	8350036	0	0	0	0	0
noOsc	1e-05	0.1	2	955446270	0	7489935	0	0	0	0	0
noOsc	1e-05	0.1	3	955741625	0	7363811	0	0	0	0	0
noOsc	1e-05	0.125	1	955782372	0	5205801	0	0	0	0	0
noOsc	1e-05	0.125	2	954811667	0	7382082	0	0	0	0	0
noOsc	1e-05	0.125	3	954156686	0	8138147	0	0	0	0	0
noOsc	0.0001	-0.125	1	966301885	0	38811390	0	0	0	0	0
noOsc	0.0001	-0.125	2	966671125	0	36875417	0	0	0	0	0
noOsc	0.0001	-0.125	3	967273597	0	40841516	0	0	0	0	0
noOsc	0.0001	-0.1	1	964104375	0	30948105	0	0	0	0	0
noOsc	0.0001	-0.1	2	964763278	0	32190778	0	0	0	0	0
noOsc	0.0001	-0.1	3	964244721	0	32849590	0	0	0	0	0
noOsc	0.0001	-0.075	1	961893061	0	23826560	0	0	0	0	0
noOsc	0.0001	-0.075	2	962104148	0	25379703	0	0	0	0	0
noOsc	0.0001	-0.075	3	962348705	0	27235195	0	0	0	0	0
noOsc	0.0001	-0.05	1	961254332	0	23370378	0	0	0	0	0
noOsc	0.0001	-0.05	2	960654068	0	21110992	0	0	0	0	0
noOsc	0.0001	-0.05	3	961141450	0	23029464	0	0	0	0	0
noOsc	0.0001	-0.025	1	959546762	0	16995323	0	0	0	0	0
noOsc	0.0001	-0.025	2	959729775	0	18529513	0	0	0	0	0
noOsc	0.0001	-0.025	3	959549591	0	17712177	0	0	0	0	0
noOsc	0.0001	0	1	958635448	0	16125348	0	0	0	0	0
noOsc	0.0001	0	2	958524073	0	14603451	0	0	0	0	0
noOsc	0.0001	0	3	959037334	0	16373612	0	0	0	0	0
noOsc	0.0001	0.025	1	957230430	0	14648828	0	0	0	0	0
noOsc	0.0001	0.025	2	957989575	0	12957327	0	0	0	0	0
noOsc	0.0001	0.025	3	957778351	0	15691405	0	0	0	0	0
noOsc	0.0001	0.05	1	957066836	0	11076771	0	0	0	0	0
noOsc	0.0001	0.05	2	957319606	0	10550829	0	0	0	0	0
noOsc	0.0001	0.05	3	956637000	0	11663124	0	0	0	0	0
noOsc	0.0001	0.075	1	955931292	0	9397124	0	0	0	0	0
noOsc	0.0001	0.075	2	956012274	0	9013996	0	0	0	0	0
noOsc	0.0001	0.075	3	956235173	0	9382068	0	0	0	0	0
noOsc	0.0001	0.1	1	955284065	0	8625008	0	0	0	0	0
noOsc	0.0001	0.1	2	956060736	0	7439448	0	0	0	0	0
noOsc	0.0001	0.1	3	955729654	0	7656485	0	0	0	0	0
noOsc	0.0001	0.125	1	954835987	0	7284875	0	0	0	0	0
noOsc	0.0001	0.125	2	955761042	0	5738924	0	0	0	0	0
noOsc	0.0001	0.125	3	956137662	0	4903101	0	0	0	0	0
noOsc	0.001	-0.125	1	965761801	0	37379040	0	0	0	0	0
noOsc	0.001	-0.125	2	966342940	0	37976474	0	0	0	0	0
noOsc	0.001	-0.125	3	966397836	0	36897319	0	0	0	0	0
noOsc	0.001	-0.1	1	964163895	0	32785131	0	0	0	0	0
noOsc	0.001	-0.1	2	964570372	0	31483067	0	0	0	0	0
noOsc	0.001	-0.1	3	964550344	0	31847451	0	0	0	0	0
noOsc	0.001	-0.075	1	962377895	0	28103367	0	0	0	0	0
noOsc	0.001	-0.075	2	962254362	0	23875669	0	0	0	0	0
noOsc	0.001	-0.075	3	962857520	0	27704028	0	0	0	0	0
noOsc	0.001	-0.05	1	960595939	0	23098285	0	0	0	0	0
noOsc	0.001	-0.05	2	960490294	0	26226532	0	0	0	0	0
noOsc	0.001	-0.05	3	961354158	0	23562116	0	0	0	0	0
noOsc	0.001	-0.025	1	959400364	0	17351268	0	0	0	0	0
noOsc	0.001	-0.025	2	959730900	0	15814291	0	0	0	0	0
noOsc	0.001	-0.025	3	960530340	0	18148449	0	0	0	0	0
noOsc	0.001	0	1	958502228	0	16126639	0	0	0	0	0
noOsc	0.001	0	2	958598235	0	14988116	0	0	0	0	0
noOsc	0.001	0	3	958111394	0	17182873	0	0	0	0	0
noOsc	0.001	0.025	1	957416179	0	11279055	0	0	0	0	0
noOsc	0.001	0.025	2	958372319	0	12734308	0	0	0	0	0
noOsc	0.001	0.025	3	957674966	0	14215569	0	0	0	0	0
noOsc	0.001	0.05	1	957225285	0	11843994	0	0	0	0	0
noOsc	0.001	0.05	2	956228677	0	13086267	0	0	0	0	0
noOsc	0.001	0.05	3	957660406	0	9495548	0	0	0	0	0
noOsc	0.001	0.075	1	956720159	0	7544585	0	0	0	0	0
noOsc	0.001	0.075	2	955911931	0	8047890	0	0	0	0	0
noOsc	0.001	0.075	3	956698493	0	8566684	0	0	0	0	0
noOsc	0.001	0.1	1	956367666	0	6613407	0	0	0	0	0
noOsc	0.001	0.1	2	954821852	0	8628469	0	0	0	0	0
noOsc	0.001	0.1	3	956113117	0	7246180	0	0	0	0	0
noOsc	0.001	0.125	1	956393430	0	4670111	0	0	0	0	0
noOsc	0.001	0.125	2	955201451	0	5864769	0	0	0	0	0
noOsc	0.001	0.125	3	954860747	0	6695310	0	0	0	0	0
noOsc	0.01	-0.125	1	965986131	0	33279195	0	0	0	0	0
noOsc	0.01	-0.125	2	965680780	0	36440995	0	0	0	0	0
noOsc	0.01	-0.125	3	966802701	0	38594263	0	0	0	0	0
noOsc	0.01	-0.1	1	964133227	0	33041002	0	0	0	0	0
noOsc	0.01	-0.1	2	964396915	0	33638521	0	0	0	0	0
noOsc	0.01	-0.1	3	964967498	0	32947441	0	0	0	0	0
noOsc	0.01	-0.075	1	962910812	0	26449185	0	0	0	0	0
noOsc	0.01	-0.075	2	961674434	0	26822623	0	0	0	0	0
noOsc	0.01	-0.075	3	962854169	0	25285210	0	0	0	0	0
noOsc	0.01	-0.05	1	960814319	0	24071825	0	0	0	0	0
noOsc	0.01	-0.05	2	961273099	0	22011825	0	0	0	0	0
noOsc	0.01	-0.05	3	960664234	0	21052667	0	0	0	0	0
noOsc	0.01	-0.025	1	959825404	0	19733781	0	0	0	0	0
noOsc	0.01	-0.025	2	959798669	0	17040446	0	0	0	0	0
noOsc	0.01	-0.025	3	959882002	0	18628042	0	0	0	0	0
noOsc	0.01	0	1	958632985	0	14206367	0	0	0	0	0
noOsc	0.01	0	2	958801377	0	15432543	0	0	0	0	0
noOsc	0.01	0	3	958579191	0	15062000	0	0	0	0	0
noOsc	0.01	0.025	1	958056995	0	11838910	0	0	0	0	0
noOsc	0.01	0.025	2	957347095	0	15080293	0	0	0	0	0
noOsc	0.01	0.025	3	957759088	0	14941521	0	0	0	0	0
noOsc	0.01	0.05	1	956498453	0	9427003	0	0	0	0	0
noOsc	0.01	0.05	2	957109772	0	10567573	0	0	0	0	0
noOsc	0.01	0.05	3	957658829	0	11523236	0	0	0	0	0
noOsc	0.01	0.075	1	956510714	0	8701024	0	0	0	0	0
noOsc	0.01	0.075	2	956545178	0	8565714	0	0	0	0	0
noOsc	0.01	0.075	3	956522987	0	8650363	0	0	0	0	0
noOsc	0.01	0.1	1	956910269	0	5964532	0	0	0	0	0
noOsc	0.01	0.1	2	956273271	0	5486933	0	0	0	0	0
noOsc	0.01	0.1	3	955912422	0	8262205	0	0	0	0	0
noOsc	0.01	0.125	1	954533560	0	6517460	0	0	0	0	0
noOsc	0.01	0.125	2	956533585	0	5571326	0	0	0	0	0
noOsc	0.01	0.125	3	955612334	0	6206837	0	0	0	0	0
noOsc	0.1	-0.125	1	965923870	0	34299600	0	0	0	0	0
noOsc	0.1	-0.125	2	967142677	0	41694312	0	0	0	0	0
noOsc	0.1	-0.125	3	967403337	0	40009567	0	0	0	0	0
noOsc	0.1	-0.1	1	964794396	0	35116654	0	0	0	0	0
noOsc	0.1	-0.1	2	964025526	0	27188601	0	0	0	0	0
noOsc	0.1	-0.1	3	964682701	0	30685663	0	0	0	0	0
noOsc	0.1	-0.075	1	962326849	0	26468134	0	0	0	0	0
noOsc	0.1	-0.075	2	962284512	0	25843168	0	0	0	0	0
noOsc	0.1	-0.075	3	962704436	0	27321265	0	0	0	0	0
noOsc	0.1	-0.05	1	960925055	0	21679822	0	0	0	0	0
noOsc	0.1	-0.05	2	961078066	0	20913363	0	0	0	0	0
noOsc	0.1	-0.05	3	960871295	0	22754834	0	0	0	0	0
noOsc	0.1	-0.025	1	960251826	0	21016782	0	0	0	0	0
noOsc	0.1	-0.025	2	959696663	0	20075019	0	0	0	0	0
noOsc	0.1	-0.025	3	960055966	0	19940292	0	0	0	0	0
noOsc	0.1	0	1	958915254	0	15227804	0	0	0	0	0
noOsc	0.1	0	2	958487247	0	15588726	0	0	0	0	0
noOsc	0.1	0	3	958440988	0	17409514	0	0	0	0	0
noOsc	0.1	0.025	1	957927768	0	13935137	0	0	0	0	0
noOsc	0.1	0.025	2	957312829	0	15757407	0	0	0	0	0
noOsc	0.1	0.025	3	957913009	0	13261941	0	0	0	0	0
noOsc	0.1	0.05	1	956432670	0	11102080	0	0	0	0	0
noOsc	0.1	0.05	2	956950125	0	11068174	0	0	0	0	0
noOsc	0.1	0.05	3	956427369	0	13629667	0	0	0	0	0
noOsc	0.1	0.075	1	956148310	0	8408697	0	0	0	0	0
noOsc	0.1	0.075	2	955833324	0	11038941	0	0	0	0	0
noOsc	0.1	0.075	3	956827192	0	8203575	0	0	0	0	0
noOsc	0.1	0.1	1	955289283	0	8304198	0	0	0	0	0
noOsc	0.1	0.1	2	955834360	0	7996627	0	0	0	0	0
noOsc	0.1	0.1	3	955570506	0	7262676	0	0	0	0	0
noOsc	0.1	0.125	1	955678667	0	5440715	0	0	0	0	0
noOsc	0.1	0.125	2	955273340	0	5788608	0	0	0	0	0
noOsc	0.1	0.125	3	956316749	0	4995919	0	0	0	0	0

## Sheet: Fig 5(B)
β = 10-1
Cell	τC	cM	Replicate	Strain1	Strain1M1	Strain1M2	Strain1M1M2	Strain2	Strain2M1	Strain2M2	Strain2M1M2
lowOsc	0	-0.125	1	537903324	0	535233332	0	0	0	0	0
lowOsc	0	-0.125	2	538063249	0	535419471	0	0	0	0	0
lowOsc	0	-0.125	3	538072279	0	535770178	0	0	0	0	0
lowOsc	0	-0.1	1	536892273	0	534043453	0	0	0	0	0
lowOsc	0	-0.1	2	536608892	0	533744162	0	0	0	0	0
lowOsc	0	-0.1	3	536557706	0	534055711	0	0	0	0	0
lowOsc	0	-0.075	1	535198598	0	531672808	0	0	0	0	0
lowOsc	0	-0.075	2	534464080	0	530390394	0	0	0	0	0
lowOsc	0	-0.075	3	535046981	0	531983762	0	0	0	0	0
lowOsc	0	-0.05	1	533272266	0	528828953	0	0	0	0	0
lowOsc	0	-0.05	2	533075941	0	528728065	0	0	0	0	0
lowOsc	0	-0.05	3	533229775	0	528405743	0	0	0	0	0
lowOsc	0	-0.025	1	531518005	0	525516855	0	0	0	0	0
lowOsc	0	-0.025	2	531432560	0	526471964	0	0	0	0	0
lowOsc	0	-0.025	3	531172850	0	525610366	0	0	0	0	0
lowOsc	0	0	1	529530489	0	521716511	0	0	0	0	0
lowOsc	0	0	2	529665518	0	520868076	0	0	0	0	0
lowOsc	0	0	3	529793226	0	522009281	0	0	0	0	0
lowOsc	0	0.025	1	527731444	0	516104211	0	0	0	0	0
lowOsc	0	0.025	2	527560847	0	518605932	0	0	0	0	0
lowOsc	0	0.025	3	527873599	0	519856830	0	0	0	0	0
lowOsc	0	0.05	1	525771358	0	511884142	0	0	0	0	0
lowOsc	0	0.05	2	525990487	0	505019500	0	0	0	0	0
lowOsc	0	0.05	3	525855124	0	512120599	0	0	0	0	0
lowOsc	0	0.075	1	524462686	0	499261024	0	0	0	0	0
lowOsc	0	0.075	2	524261848	0	503808092	0	0	0	0	0
lowOsc	0	0.075	3	524010906	0	505717058	0	0	0	0	0
lowOsc	0	0.1	1	522677841	0	487074076	0	0	0	0	0
lowOsc	0	0.1	2	522537577	0	484596017	0	0	0	0	0
lowOsc	0	0.1	3	522219965	0	490976105	0	0	0	0	0
lowOsc	0	0.125	1	521650518	0	442343565	0	0	0	0	0
lowOsc	0	0.125	2	521206185	0	441233134	0	0	0	0	0
lowOsc	0	0.125	3	521383272	0	451632992	0	0	0	0	0
lowOsc	1e-09	-0.125	1	538271552	0	535913149	0	0	0	0	0
lowOsc	1e-09	-0.125	2	538117936	0	535791460	0	0	0	0	0
lowOsc	1e-09	-0.125	3	538264134	0	535922740	0	0	0	0	0
lowOsc	1e-09	-0.1	1	536668410	0	534395988	0	0	0	0	0
lowOsc	1e-09	-0.1	2	536668585	0	533752653	0	0	0	0	0
lowOsc	1e-09	-0.1	3	536303322	0	533160462	0	0	0	0	0
lowOsc	1e-09	-0.075	1	535117355	0	532110694	0	0	0	0	0
lowOsc	1e-09	-0.075	2	534772650	0	531574353	0	0	0	0	0
lowOsc	1e-09	-0.075	3	534820356	0	530444029	0	0	0	0	0
lowOsc	1e-09	-0.05	1	533346782	0	528562778	0	0	0	0	0
lowOsc	1e-09	-0.05	2	533304225	0	529365643	0	0	0	0	0
lowOsc	1e-09	-0.05	3	533047553	0	529788172	0	0	0	0	0
lowOsc	1e-09	-0.025	1	531197061	0	526706287	0	0	0	0	0
lowOsc	1e-09	-0.025	2	530933653	0	522116031	0	0	0	0	0
lowOsc	1e-09	-0.025	3	531487192	0	525583140	0	0	0	0	0
lowOsc	1e-09	0	1	529740517	0	520869748	0	0	0	0	0
lowOsc	1e-09	0	2	529407763	0	522068342	0	0	0	0	0
lowOsc	1e-09	0	3	530094998	0	522657190	0	0	0	0	0
lowOsc	1e-09	0.025	1	527633010	0	518567408	0	0	0	0	0
lowOsc	1e-09	0.025	2	528010638	0	517560329	0	0	0	0	0
lowOsc	1e-09	0.025	3	527989146	0	515129503	0	0	0	0	0
lowOsc	1e-09	0.05	1	525617104	0	510780332	0	0	0	0	0
lowOsc	1e-09	0.05	2	525997332	0	508316949	0	0	0	0	0
lowOsc	1e-09	0.05	3	526255345	0	510733508	0	0	0	0	0
lowOsc	1e-09	0.075	1	524023535	0	504576431	0	0	0	0	0
lowOsc	1e-09	0.075	2	524054367	0	502029704	0	0	0	0	0
lowOsc	1e-09	0.075	3	524118146	0	502743215	0	0	0	0	0
lowOsc	1e-09	0.1	1	522190575	0	494162593	0	0	0	0	0
lowOsc	1e-09	0.1	2	522210697	0	490906455	0	0	0	0	0
lowOsc	1e-09	0.1	3	522842916	0	479541988	0	0	0	0	0
lowOsc	1e-09	0.125	1	521315900	0	457565273	0	0	0	0	0
lowOsc	1e-09	0.125	2	521464680	0	440439817	0	0	0	0	0
lowOsc	1e-09	0.125	3	521645478	0	436493165	0	0	0	0	0
lowOsc	1e-08	-0.125	1	538371935	0	536343910	0	0	0	0	0
lowOsc	1e-08	-0.125	2	538353266	0	535688757	0	0	0	0	0
lowOsc	1e-08	-0.125	3	538325468	0	536445547	0	0	0	0	0
lowOsc	1e-08	-0.1	1	536176124	0	533365190	0	0	0	0	0
lowOsc	1e-08	-0.1	2	536424760	0	534186111	0	0	0	0	0
lowOsc	1e-08	-0.1	3	536704457	0	533620369	0	0	0	0	0
lowOsc	1e-08	-0.075	1	535293313	0	532249933	0	0	0	0	0
lowOsc	1e-08	-0.075	2	534834925	0	531307687	0	0	0	0	0
lowOsc	1e-08	-0.075	3	534079119	0	529744879	0	0	0	0	0
lowOsc	1e-08	-0.05	1	532969690	0	528449590	0	0	0	0	0
lowOsc	1e-08	-0.05	2	533021770	0	528201687	0	0	0	0	0
lowOsc	1e-08	-0.05	3	532741498	0	527753263	0	0	0	0	0
lowOsc	1e-08	-0.025	1	531024916	0	526910094	0	0	0	0	0
lowOsc	1e-08	-0.025	2	530760016	0	524076651	0	0	0	0	0
lowOsc	1e-08	-0.025	3	531254898	0	526346811	0	0	0	0	0
lowOsc	1e-08	0	1	529444673	0	523161855	0	0	0	0	0
lowOsc	1e-08	0	2	529671201	0	521934563	0	0	0	0	0
lowOsc	1e-08	0	3	529695215	0	521938445	0	0	0	0	0
lowOsc	1e-08	0.025	1	527371175	0	519499922	0	0	0	0	0
lowOsc	1e-08	0.025	2	527762619	0	519515617	0	0	0	0	0
lowOsc	1e-08	0.025	3	527524362	0	515526348	0	0	0	0	0
lowOsc	1e-08	0.05	1	525969090	0	514999026	0	0	0	0	0
lowOsc	1e-08	0.05	2	525979657	0	510374942	0	0	0	0	0
lowOsc	1e-08	0.05	3	525960089	0	510703982	0	0	0	0	0
lowOsc	1e-08	0.075	1	524151342	0	500015982	0	0	0	0	0
lowOsc	1e-08	0.075	2	524139014	0	497428628	0	0	0	0	0
lowOsc	1e-08	0.075	3	524392049	0	503585242	0	0	0	0	0
lowOsc	1e-08	0.1	1	522629094	0	484642410	0	0	0	0	0
lowOsc	1e-08	0.1	2	522576715	0	482959911	0	0	0	0	0
lowOsc	1e-08	0.1	3	522709604	0	481062704	0	0	0	0	0
lowOsc	1e-08	0.125	1	521846654	0	428946211	0	0	0	0	0
lowOsc	1e-08	0.125	2	521663484	0	440191647	0	0	0	0	0
lowOsc	1e-08	0.125	3	521009521	0	438444212	0	0	0	0	0
lowOsc	1e-07	-0.125	1	538253268	0	536060367	0	0	0	0	0
lowOsc	1e-07	-0.125	2	538397443	0	536413915	0	0	0	0	0
lowOsc	1e-07	-0.125	3	538299834	0	536347389	0	0	0	0	0
lowOsc	1e-07	-0.1	1	536793155	0	533888161	0	0	0	0	0
lowOsc	1e-07	-0.1	2	536570865	0	533765583	0	0	0	0	0
lowOsc	1e-07	-0.1	3	536926856	0	534548909	0	0	0	0	0
lowOsc	1e-07	-0.075	1	534645027	0	531404645	0	0	0	0	0
lowOsc	1e-07	-0.075	2	535312678	0	531493034	0	0	0	0	0
lowOsc	1e-07	-0.075	3	534577789	0	529636545	0	0	0	0	0
lowOsc	1e-07	-0.05	1	533289666	0	528496176	0	0	0	0	0
lowOsc	1e-07	-0.05	2	533024740	0	528271421	0	0	0	0	0
lowOsc	1e-07	-0.05	3	533124411	0	528634138	0	0	0	0	0
lowOsc	1e-07	-0.025	1	531343139	0	525468857	0	0	0	0	0
lowOsc	1e-07	-0.025	2	530943685	0	524171655	0	0	0	0	0
lowOsc	1e-07	-0.025	3	531313471	0	525794676	0	0	0	0	0
lowOsc	1e-07	0	1	529573566	0	523949078	0	0	0	0	0
lowOsc	1e-07	0	2	529455940	0	522332213	0	0	0	0	0
lowOsc	1e-07	0	3	529862438	0	520532943	0	0	0	0	0
lowOsc	1e-07	0.025	1	527901430	0	513872558	0	0	0	0	0
lowOsc	1e-07	0.025	2	527862927	0	513310410	0	0	0	0	0
lowOsc	1e-07	0.025	3	527817487	0	514198486	0	0	0	0	0
lowOsc	1e-07	0.05	1	526022990	0	508770557	0	0	0	0	0
lowOsc	1e-07	0.05	2	525802626	0	508303327	0	0	0	0	0
lowOsc	1e-07	0.05	3	525989832	0	504172029	0	0	0	0	0
lowOsc	1e-07	0.075	1	523699463	0	503275089	0	0	0	0	0
lowOsc	1e-07	0.075	2	524490493	0	493168851	0	0	0	0	0
lowOsc	1e-07	0.075	3	524107115	0	501082102	0	0	0	0	0
lowOsc	1e-07	0.1	1	522946681	0	477358725	0	0	0	0	0
lowOsc	1e-07	0.1	2	522526989	0	477636850	0	0	0	0	0
lowOsc	1e-07	0.1	3	522942009	0	474466956	0	0	0	0	0
lowOsc	1e-07	0.125	1	521952064	0	420831894	0	0	0	0	0
lowOsc	1e-07	0.125	2	521006361	0	440956105	0	0	0	0	0
lowOsc	1e-07	0.125	3	521784425	0	417892343	0	0	0	0	0
lowOsc	1e-06	-0.125	1	537837465	0	534077993	0	0	0	0	0
lowOsc	1e-06	-0.125	2	538202696	0	534011514	0	0	0	0	0
lowOsc	1e-06	-0.125	3	538320798	0	535031053	0	0	0	0	0
lowOsc	1e-06	-0.1	1	536676015	0	532011657	0	0	0	0	0
lowOsc	1e-06	-0.1	2	536524636	0	533163545	0	0	0	0	0
lowOsc	1e-06	-0.1	3	536624684	0	532690718	0	0	0	0	0
lowOsc	1e-06	-0.075	1	534643316	0	529923899	0	0	0	0	0
lowOsc	1e-06	-0.075	2	534729589	0	528750513	0	0	0	0	0
lowOsc	1e-06	-0.075	3	534597709	0	527953355	0	0	0	0	0
lowOsc	1e-06	-0.05	1	533054939	0	525501792	0	0	0	0	0
lowOsc	1e-06	-0.05	2	533276640	0	526097694	0	0	0	0	0
lowOsc	1e-06	-0.05	3	533071285	0	526742383	0	0	0	0	0
lowOsc	1e-06	-0.025	1	531145071	0	520238458	0	0	0	0	0
lowOsc	1e-06	-0.025	2	531151451	0	520256074	0	0	0	0	0
lowOsc	1e-06	-0.025	3	531347513	0	520425122	0	0	0	0	0
lowOsc	1e-06	0	1	529460357	0	515767321	0	0	0	0	0
lowOsc	1e-06	0	2	529873225	0	516035350	0	0	0	0	0
lowOsc	1e-06	0	3	529733181	0	518424323	0	0	0	0	0
lowOsc	1e-06	0.025	1	527659487	0	506250992	0	0	0	0	0
lowOsc	1e-06	0.025	2	527860728	0	506520367	0	0	0	0	0
lowOsc	1e-06	0.025	3	527833763	0	501274978	0	0	0	0	0
lowOsc	1e-06	0.05	1	526052202	0	488032295	0	0	0	0	0
lowOsc	1e-06	0.05	2	526201749	0	465519246	0	0	0	0	0
lowOsc	1e-06	0.05	3	526298953	0	458581982	0	0	0	0	0
lowOsc	1e-06	0.075	1	524910427	0	368067405	0	0	0	0	0
lowOsc	1e-06	0.075	2	524890325	0	387289783	0	0	0	0	0
lowOsc	1e-06	0.075	3	525209948	0	395375517	0	0	0	0	0
lowOsc	1e-06	0.1	1	526326172	0	146820076	0	0	0	0	0
lowOsc	1e-06	0.1	2	526543804	0	131437226	0	0	0	0	0
lowOsc	1e-06	0.1	3	526443959	0	155084629	0	0	0	0	0
lowOsc	1e-06	0.125	1	527693855	0	51114630	0	0	0	0	0
lowOsc	1e-06	0.125	2	527098663	0	69833372	0	0	0	0	0
lowOsc	1e-06	0.125	3	527503962	0	52419504	0	0	0	0	0
lowOsc	1e-05	-0.125	1	537538783	0	503291687	0	0	0	0	0
lowOsc	1e-05	-0.125	2	537628860	0	504724932	0	0	0	0	0
lowOsc	1e-05	-0.125	3	537742077	0	506568230	0	0	0	0	0
lowOsc	1e-05	-0.1	1	536000378	0	471870775	0	0	0	0	0
lowOsc	1e-05	-0.1	2	535320390	0	449974764	0	0	0	0	0
lowOsc	1e-05	-0.1	3	535835878	0	462695599	0	0	0	0	0
lowOsc	1e-05	-0.075	1	533477035	0	384084872	0	0	0	0	0
lowOsc	1e-05	-0.075	2	533565026	0	380214414	0	0	0	0	0
lowOsc	1e-05	-0.075	3	533802967	0	398245410	0	0	0	0	0
lowOsc	1e-05	-0.05	1	531136232	0	236652478	0	0	0	0	0
lowOsc	1e-05	-0.05	2	531122167	0	226470144	0	0	0	0	0
lowOsc	1e-05	-0.05	3	531410230	0	217871571	0	0	0	0	0
lowOsc	1e-05	-0.025	1	529769066	0	130944207	0	0	0	0	0
lowOsc	1e-05	-0.025	2	530291105	0	135234673	0	0	0	0	0
lowOsc	1e-05	-0.025	3	529674340	0	132193306	0	0	0	0	0
lowOsc	1e-05	0	1	529901637	0	91344241	0	0	0	0	0
lowOsc	1e-05	0	2	529501214	0	82657589	0	0	0	0	0
lowOsc	1e-05	0	3	529438820	0	86173798	0	0	0	0	0
lowOsc	1e-05	0.025	1	528829136	0	52280358	0	0	0	0	0
lowOsc	1e-05	0.025	2	529020132	0	48111642	0	0	0	0	0
lowOsc	1e-05	0.025	3	528711893	0	53551584	0	0	0	0	0
lowOsc	1e-05	0.05	1	528875779	0	37732462	0	0	0	0	0
lowOsc	1e-05	0.05	2	528710369	0	39451472	0	0	0	0	0
lowOsc	1e-05	0.05	3	528501845	0	40774261	0	0	0	0	0
lowOsc	1e-05	0.075	1	528235911	0	30513509	0	0	0	0	0
lowOsc	1e-05	0.075	2	528289721	0	27579564	0	0	0	0	0
lowOsc	1e-05	0.075	3	528064373	0	29076343	0	0	0	0	0
lowOsc	1e-05	0.1	1	527921395	0	26604655	0	0	0	0	0
lowOsc	1e-05	0.1	2	527968274	0	19511089	0	0	0	0	0
lowOsc	1e-05	0.1	3	527731016	0	28895149	0	0	0	0	0
lowOsc	1e-05	0.125	1	528233112	0	16865914	0	0	0	0	0
lowOsc	1e-05	0.125	2	528120862	0	13748117	0	0	0	0	0
lowOsc	1e-05	0.125	3	528205549	0	17689145	0	0	0	0	0
lowOsc	0.0001	-0.125	1	535055204	0	323253922	0	0	0	0	0
lowOsc	0.0001	-0.125	2	535443993	0	329206875	0	0	0	0	0
lowOsc	0.0001	-0.125	3	535412361	0	331937340	0	0	0	0	0
lowOsc	0.0001	-0.1	1	533441395	0	225735908	0	0	0	0	0
lowOsc	0.0001	-0.1	2	533248504	0	233849432	0	0	0	0	0
lowOsc	0.0001	-0.1	3	533206350	0	229176529	0	0	0	0	0
lowOsc	0.0001	-0.075	1	531786188	0	145027489	0	0	0	0	0
lowOsc	0.0001	-0.075	2	531569639	0	138963797	0	0	0	0	0
lowOsc	0.0001	-0.075	3	531512148	0	140868313	0	0	0	0	0
lowOsc	0.0001	-0.05	1	531077660	0	97750220	0	0	0	0	0
lowOsc	0.0001	-0.05	2	530623535	0	96403548	0	0	0	0	0
lowOsc	0.0001	-0.05	3	530549409	0	97192802	0	0	0	0	0
lowOsc	0.0001	-0.025	1	529933401	0	64561165	0	0	0	0	0
lowOsc	0.0001	-0.025	2	530048888	0	57800772	0	0	0	0	0
lowOsc	0.0001	-0.025	3	529794845	0	75253365	0	0	0	0	0
lowOsc	0.0001	0	1	529155316	0	50190022	0	0	0	0	0
lowOsc	0.0001	0	2	529617693	0	42479872	0	0	0	0	0
lowOsc	0.0001	0	3	529503464	0	44325099	0	0	0	0	0
lowOsc	0.0001	0.025	1	529047389	0	31444092	0	0	0	0	0
lowOsc	0.0001	0.025	2	528975356	0	33880924	0	0	0	0	0
lowOsc	0.0001	0.025	3	528670224	0	36316688	0	0	0	0	0
lowOsc	0.0001	0.05	1	528282898	0	31100176	0	0	0	0	0
lowOsc	0.0001	0.05	2	528648232	0	29072581	0	0	0	0	0
lowOsc	0.0001	0.05	3	528672605	0	23572361	0	0	0	0	0
lowOsc	0.0001	0.075	1	528360681	0	22712232	0	0	0	0	0
lowOsc	0.0001	0.075	2	528221514	0	17989289	0	0	0	0	0
lowOsc	0.0001	0.075	3	528403116	0	25718216	0	0	0	0	0
lowOsc	0.0001	0.1	1	528274701	0	17268067	0	0	0	0	0
lowOsc	0.0001	0.1	2	527890334	0	19320124	0	0	0	0	0
lowOsc	0.0001	0.1	3	527989592	0	14833535	0	0	0	0	0
lowOsc	0.0001	0.125	1	527974946	0	12956102	0	0	0	0	0
lowOsc	0.0001	0.125	2	527868985	0	11513640	0	0	0	0	0
lowOsc	0.0001	0.125	3	527852750	0	12199102	0	0	0	0	0
lowOsc	0.001	-0.125	1	536894538	0	421455998	0	0	0	0	0
lowOsc	0.001	-0.125	2	537047072	0	424248789	0	0	0	0	0
lowOsc	0.001	-0.125	3	536946060	0	418798251	0	0	0	0	0
lowOsc	0.001	-0.1	1	534394658	0	319300281	0	0	0	0	0
lowOsc	0.001	-0.1	2	534388766	0	318413121	0	0	0	0	0
lowOsc	0.001	-0.1	3	534396647	0	324773309	0	0	0	0	0
lowOsc	0.001	-0.075	1	532434148	0	221147447	0	0	0	0	0
lowOsc	0.001	-0.075	2	532363475	0	209711659	0	0	0	0	0
lowOsc	0.001	-0.075	3	532022898	0	213381200	0	0	0	0	0
lowOsc	0.001	-0.05	1	530820975	0	113661678	0	0	0	0	0
lowOsc	0.001	-0.05	2	530379907	0	113924581	0	0	0	0	0
lowOsc	0.001	-0.05	3	530839636	0	118249061	0	0	0	0	0
lowOsc	0.001	-0.025	1	529753165	0	73480073	0	0	0	0	0
lowOsc	0.001	-0.025	2	530034629	0	83762058	0	0	0	0	0
lowOsc	0.001	-0.025	3	530181619	0	72875002	0	0	0	0	0
lowOsc	0.001	0	1	529641514	0	55934330	0	0	0	0	0
lowOsc	0.001	0	2	529529114	0	54683319	0	0	0	0	0
lowOsc	0.001	0	3	529436992	0	59792364	0	0	0	0	0
lowOsc	0.001	0.025	1	528838421	0	41866663	0	0	0	0	0
lowOsc	0.001	0.025	2	528982077	0	39019567	0	0	0	0	0
lowOsc	0.001	0.025	3	528799762	0	47591275	0	0	0	0	0
lowOsc	0.001	0.05	1	529020010	0	31006093	0	0	0	0	0
lowOsc	0.001	0.05	2	528513736	0	28633900	0	0	0	0	0
lowOsc	0.001	0.05	3	528740452	0	28528311	0	0	0	0	0
lowOsc	0.001	0.075	1	528220225	0	26272879	0	0	0	0	0
lowOsc	0.001	0.075	2	528298520	0	23709315	0	0	0	0	0
lowOsc	0.001	0.075	3	528398890	0	23211355	0	0	0	0	0
lowOsc	0.001	0.1	1	528261524	0	16842532	0	0	0	0	0
lowOsc	0.001	0.1	2	528320174	0	15789923	0	0	0	0	0
lowOsc	0.001	0.1	3	527899697	0	17645795	0	0	0	0	0
lowOsc	0.001	0.125	1	527996822	0	13400323	0	0	0	0	0
lowOsc	0.001	0.125	2	527848938	0	13350166	0	0	0	0	0
lowOsc	0.001	0.125	3	528368388	0	11816083	0	0	0	0	0
lowOsc	0.01	-0.125	1	537550766	0	467243778	0	0	0	0	0
lowOsc	0.01	-0.125	2	537622485	0	473980094	0	0	0	0	0
lowOsc	0.01	-0.125	3	537330348	0	473422346	0	0	0	0	0
lowOsc	0.01	-0.1	1	535115965	0	394527469	0	0	0	0	0
lowOsc	0.01	-0.1	2	534848508	0	402818826	0	0	0	0	0
lowOsc	0.01	-0.1	3	534857211	0	409598702	0	0	0	0	0
lowOsc	0.01	-0.075	1	533131664	0	277705864	0	0	0	0	0
lowOsc	0.01	-0.075	2	532510715	0	295757302	0	0	0	0	0
lowOsc	0.01	-0.075	3	533274816	0	312621140	0	0	0	0	0
lowOsc	0.01	-0.05	1	530904071	0	189741549	0	0	0	0	0
lowOsc	0.01	-0.05	2	530863937	0	172780119	0	0	0	0	0
lowOsc	0.01	-0.05	3	530880256	0	170626486	0	0	0	0	0
lowOsc	0.01	-0.025	1	530137041	0	109210286	0	0	0	0	0
lowOsc	0.01	-0.025	2	529490361	0	106402909	0	0	0	0	0
lowOsc	0.01	-0.025	3	530114459	0	91783874	0	0	0	0	0
lowOsc	0.01	0	1	529220882	0	62548819	0	0	0	0	0
lowOsc	0.01	0	2	529425690	0	55319674	0	0	0	0	0
lowOsc	0.01	0	3	529089598	0	64661476	0	0	0	0	0
lowOsc	0.01	0.025	1	528798240	0	43247146	0	0	0	0	0
lowOsc	0.01	0.025	2	529041974	0	51890526	0	0	0	0	0
lowOsc	0.01	0.025	3	529370324	0	45252185	0	0	0	0	0
lowOsc	0.01	0.05	1	528555958	0	41417024	0	0	0	0	0
lowOsc	0.01	0.05	2	528498424	0	32974526	0	0	0	0	0
lowOsc	0.01	0.05	3	528385779	0	35267613	0	0	0	0	0
lowOsc	0.01	0.075	1	528627960	0	30853279	0	0	0	0	0
lowOsc	0.01	0.075	2	528660805	0	21001986	0	0	0	0	0
lowOsc	0.01	0.075	3	528420572	0	22795093	0	0	0	0	0
lowOsc	0.01	0.1	1	527842972	0	19509266	0	0	0	0	0
lowOsc	0.01	0.1	2	527614086	0	23216679	0	0	0	0	0
lowOsc	0.01	0.1	3	528465166	0	15668959	0	0	0	0	0
lowOsc	0.01	0.125	1	527938099	0	15233953	0	0	0	0	0
lowOsc	0.01	0.125	2	528116098	0	13867103	0	0	0	0	0
lowOsc	0.01	0.125	3	527257525	0	18601117	0	0	0	0	0
lowOsc	0.1	-0.125	1	537342834	0	480578636	0	0	0	0	0
lowOsc	0.1	-0.125	2	537774478	0	472430343	0	0	0	0	0
lowOsc	0.1	-0.125	3	537599761	0	481595576	0	0	0	0	0
lowOsc	0.1	-0.1	1	535819574	0	420600459	0	0	0	0	0
lowOsc	0.1	-0.1	2	535672006	0	430202305	0	0	0	0	0
lowOsc	0.1	-0.1	3	535397096	0	424876081	0	0	0	0	0
lowOsc	0.1	-0.075	1	532934128	0	333757413	0	0	0	0	0
lowOsc	0.1	-0.075	2	532606221	0	315396090	0	0	0	0	0
lowOsc	0.1	-0.075	3	532935670	0	316188879	0	0	0	0	0
lowOsc	0.1	-0.05	1	531168679	0	207495906	0	0	0	0	0
lowOsc	0.1	-0.05	2	531170907	0	198555716	0	0	0	0	0
lowOsc	0.1	-0.05	3	531129076	0	208088806	0	0	0	0	0
lowOsc	0.1	-0.025	1	530019367	0	126170313	0	0	0	0	0
lowOsc	0.1	-0.025	2	530079049	0	98071268	0	0	0	0	0
lowOsc	0.1	-0.025	3	529743471	0	127807208	0	0	0	0	0
lowOsc	0.1	0	1	529574782	0	91744737	0	0	0	0	0
lowOsc	0.1	0	2	528986075	0	78000010	0	0	0	0	0
lowOsc	0.1	0	3	529429016	0	77293691	0	0	0	0	0
lowOsc	0.1	0.025	1	528711469	0	46411339	0	0	0	0	0
lowOsc	0.1	0.025	2	528288962	0	60487334	0	0	0	0	0
lowOsc	0.1	0.025	3	528483927	0	47016311	0	0	0	0	0
lowOsc	0.1	0.05	1	528706288	0	39165138	0	0	0	0	0
lowOsc	0.1	0.05	2	528750557	0	34984239	0	0	0	0	0
lowOsc	0.1	0.05	3	528759210	0	37174999	0	0	0	0	0
lowOsc	0.1	0.075	1	528207097	0	22595940	0	0	0	0	0
lowOsc	0.1	0.075	2	528505055	0	29527728	0	0	0	0	0
lowOsc	0.1	0.075	3	528178421	0	24744659	0	0	0	0	0
lowOsc	0.1	0.1	1	528018893	0	21413961	0	0	0	0	0
lowOsc	0.1	0.1	2	527686200	0	20077976	0	0	0	0	0
lowOsc	0.1	0.1	3	528126140	0	20147457	0	0	0	0	0
lowOsc	0.1	0.125	1	528187683	0	13731159	0	0	0	0	0
lowOsc	0.1	0.125	2	527620068	0	15707528	0	0	0	0	0
lowOsc	0.1	0.125	3	527817094	0	15549055	0	0	0	0	0
β = 10-3
Cell	τC	cM	Replicate	Strain1	Strain1M1	Strain1M2	Strain1M1M2	Strain2	Strain2M1	Strain2M2	Strain2M1M2
lowOsc	0	-0.125	1	537893166	0	534932082	0	0	0	0	0
lowOsc	0	-0.125	2	538209279	0	535947202	0	0	0	0	0
lowOsc	0	-0.125	3	537949205	0	534999815	0	0	0	0	0
lowOsc	0	-0.1	1	536652335	0	532082902	0	0	0	0	0
lowOsc	0	-0.1	2	536563906	0	533367513	0	0	0	0	0
lowOsc	0	-0.1	3	536797915	0	534158631	0	0	0	0	0
lowOsc	0	-0.075	1	534767137	0	530493343	0	0	0	0	0
lowOsc	0	-0.075	2	534738060	0	531007227	0	0	0	0	0
lowOsc	0	-0.075	3	534765535	0	530570714	0	0	0	0	0
lowOsc	0	-0.05	1	533008269	0	527822715	0	0	0	0	0
lowOsc	0	-0.05	2	533092164	0	528417504	0	0	0	0	0
lowOsc	0	-0.05	3	533099866	0	528400076	0	0	0	0	0
lowOsc	0	-0.025	1	531261259	0	525053148	0	0	0	0	0
lowOsc	0	-0.025	2	531274333	0	525660103	0	0	0	0	0
lowOsc	0	-0.025	3	530791193	0	523947728	0	0	0	0	0
lowOsc	0	0	1	529380600	0	520172744	0	0	0	0	0
lowOsc	0	0	2	529534902	0	520759614	0	0	0	0	0
lowOsc	0	0	3	529613285	0	521316317	0	0	0	0	0
lowOsc	0	0.025	1	527766732	0	516094368	0	0	0	0	0
lowOsc	0	0.025	2	527694084	0	516923056	0	0	0	0	0
lowOsc	0	0.025	3	527844105	0	515612656	0	0	0	0	0
lowOsc	0	0.05	1	525894232	0	511084823	0	0	0	0	0
lowOsc	0	0.05	2	526089514	0	506885438	0	0	0	0	0
lowOsc	0	0.05	3	526188480	0	507782565	0	0	0	0	0
lowOsc	0	0.075	1	524020053	0	495925478	0	0	0	0	0
lowOsc	0	0.075	2	524256704	0	500153525	0	0	0	0	0
lowOsc	0	0.075	3	524149585	0	498084000	0	0	0	0	0
lowOsc	0	0.1	1	522819128	0	468734893	0	0	0	0	0
lowOsc	0	0.1	2	522621795	0	476297565	0	0	0	0	0
lowOsc	0	0.1	3	522606355	0	481412650	0	0	0	0	0
lowOsc	0	0.125	1	522235541	0	423103256	0	0	0	0	0
lowOsc	0	0.125	2	521457053	0	433823079	0	0	0	0	0
lowOsc	0	0.125	3	521679804	0	445695666	0	0	0	0	0
lowOsc	1e-09	-0.125	1	538167567	0	536015629	0	0	0	0	0
lowOsc	1e-09	-0.125	2	537774487	0	534206202	0	0	0	0	0
lowOsc	1e-09	-0.125	3	538263105	0	534915157	0	0	0	0	0
lowOsc	1e-09	-0.1	1	537026287	0	533878129	0	0	0	0	0
lowOsc	1e-09	-0.1	2	536420083	0	533178502	0	0	0	0	0
lowOsc	1e-09	-0.1	3	536596021	0	532924316	0	0	0	0	0
lowOsc	1e-09	-0.075	1	534696293	0	530468437	0	0	0	0	0
lowOsc	1e-09	-0.075	2	534644852	0	530930389	0	0	0	0	0
lowOsc	1e-09	-0.075	3	534574340	0	530867120	0	0	0	0	0
lowOsc	1e-09	-0.05	1	532979963	0	526677957	0	0	0	0	0
lowOsc	1e-09	-0.05	2	533026789	0	529477831	0	0	0	0	0
lowOsc	1e-09	-0.05	3	532919641	0	527729301	0	0	0	0	0
lowOsc	1e-09	-0.025	1	531520113	0	526041139	0	0	0	0	0
lowOsc	1e-09	-0.025	2	530804367	0	523309080	0	0	0	0	0
lowOsc	1e-09	-0.025	3	530849080	0	523936836	0	0	0	0	0
lowOsc	1e-09	0	1	529520193	0	519019709	0	0	0	0	0
lowOsc	1e-09	0	2	529413267	0	519660623	0	0	0	0	0
lowOsc	1e-09	0	3	529503071	0	522002256	0	0	0	0	0
lowOsc	1e-09	0.025	1	527851414	0	517470938	0	0	0	0	0
lowOsc	1e-09	0.025	2	527703545	0	515719160	0	0	0	0	0
lowOsc	1e-09	0.025	3	527802698	0	516612626	0	0	0	0	0
lowOsc	1e-09	0.05	1	525729862	0	510838195	0	0	0	0	0
lowOsc	1e-09	0.05	2	526140849	0	505232921	0	0	0	0	0
lowOsc	1e-09	0.05	3	525607156	0	510868144	0	0	0	0	0
lowOsc	1e-09	0.075	1	524003460	0	497939559	0	0	0	0	0
lowOsc	1e-09	0.075	2	523528031	0	502862828	0	0	0	0	0
lowOsc	1e-09	0.075	3	524025771	0	498978850	0	0	0	0	0
lowOsc	1e-09	0.1	1	522654858	0	482881555	0	0	0	0	0
lowOsc	1e-09	0.1	2	522626655	0	479638359	0	0	0	0	0
lowOsc	1e-09	0.1	3	523378240	0	477807365	0	0	0	0	0
lowOsc	1e-09	0.125	1	522076203	0	423288051	0	0	0	0	0
lowOsc	1e-09	0.125	2	521851390	0	422041120	0	0	0	0	0
lowOsc	1e-09	0.125	3	522092928	0	427335289	0	0	0	0	0
lowOsc	1e-08	-0.125	1	538082492	0	535289049	0	0	0	0	0
lowOsc	1e-08	-0.125	2	538256929	0	535900095	0	0	0	0	0
lowOsc	1e-08	-0.125	3	537899707	0	535487490	0	0	0	0	0
lowOsc	1e-08	-0.1	1	536383006	0	533168479	0	0	0	0	0
lowOsc	1e-08	-0.1	2	536429744	0	533264877	0	0	0	0	0
lowOsc	1e-08	-0.1	3	536537982	0	533142505	0	0	0	0	0
lowOsc	1e-08	-0.075	1	534774616	0	531555003	0	0	0	0	0
lowOsc	1e-08	-0.075	2	534656253	0	531846139	0	0	0	0	0
lowOsc	1e-08	-0.075	3	534650717	0	530898297	0	0	0	0	0
lowOsc	1e-08	-0.05	1	532955641	0	527326282	0	0	0	0	0
lowOsc	1e-08	-0.05	2	532887546	0	526552925	0	0	0	0	0
lowOsc	1e-08	-0.05	3	533290619	0	527942122	0	0	0	0	0
lowOsc	1e-08	-0.025	1	530900820	0	524475859	0	0	0	0	0
lowOsc	1e-08	-0.025	2	530926294	0	524759584	0	0	0	0	0
lowOsc	1e-08	-0.025	3	530951714	0	523681121	0	0	0	0	0
lowOsc	1e-08	0	1	529360469	0	519388573	0	0	0	0	0
lowOsc	1e-08	0	2	529657130	0	522029433	0	0	0	0	0
lowOsc	1e-08	0	3	529710220	0	521354628	0	0	0	0	0
lowOsc	1e-08	0.025	1	528127838	0	516518916	0	0	0	0	0
lowOsc	1e-08	0.025	2	527714418	0	516750309	0	0	0	0	0
lowOsc	1e-08	0.025	3	527861144	0	514012827	0	0	0	0	0
lowOsc	1e-08	0.05	1	525943495	0	509425097	0	0	0	0	0
lowOsc	1e-08	0.05	2	525913091	0	509183756	0	0	0	0	0
lowOsc	1e-08	0.05	3	525968685	0	506002841	0	0	0	0	0
lowOsc	1e-08	0.075	1	524209074	0	503347531	0	0	0	0	0
lowOsc	1e-08	0.075	2	524311198	0	496072604	0	0	0	0	0
lowOsc	1e-08	0.075	3	524224765	0	495875109	0	0	0	0	0
lowOsc	1e-08	0.1	1	522735991	0	481111035	0	0	0	0	0
lowOsc	1e-08	0.1	2	523235772	0	466541930	0	0	0	0	0
lowOsc	1e-08	0.1	3	522293842	0	478590408	0	0	0	0	0
lowOsc	1e-08	0.125	1	521941618	0	435726845	0	0	0	0	0
lowOsc	1e-08	0.125	2	521414080	0	438777191	0	0	0	0	0
lowOsc	1e-08	0.125	3	522110076	0	415965850	0	0	0	0	0
lowOsc	1e-07	-0.125	1	538488213	0	535874996	0	0	0	0	0
lowOsc	1e-07	-0.125	2	538231143	0	534864890	0	0	0	0	0
lowOsc	1e-07	-0.125	3	537991213	0	535550710	0	0	0	0	0
lowOsc	1e-07	-0.1	1	536718960	0	533865378	0	0	0	0	0
lowOsc	1e-07	-0.1	2	536366181	0	533110589	0	0	0	0	0
lowOsc	1e-07	-0.1	3	536608532	0	532755600	0	0	0	0	0
lowOsc	1e-07	-0.075	1	535178283	0	530689687	0	0	0	0	0
lowOsc	1e-07	-0.075	2	534712555	0	529917367	0	0	0	0	0
lowOsc	1e-07	-0.075	3	534726716	0	530817212	0	0	0	0	0
lowOsc	1e-07	-0.05	1	533074958	0	528614372	0	0	0	0	0
lowOsc	1e-07	-0.05	2	533002192	0	527194755	0	0	0	0	0
lowOsc	1e-07	-0.05	3	533171989	0	526794808	0	0	0	0	0
lowOsc	1e-07	-0.025	1	531333198	0	524655509	0	0	0	0	0
lowOsc	1e-07	-0.025	2	531180227	0	525108419	0	0	0	0	0
lowOsc	1e-07	-0.025	3	531417936	0	524433448	0	0	0	0	0
lowOsc	1e-07	0	1	529811263	0	520804760	0	0	0	0	0
lowOsc	1e-07	0	2	529795765	0	521012935	0	0	0	0	0
lowOsc	1e-07	0	3	529517223	0	519772085	0	0	0	0	0
lowOsc	1e-07	0.025	1	527651159	0	515608277	0	0	0	0	0
lowOsc	1e-07	0.025	2	527739300	0	516794139	0	0	0	0	0
lowOsc	1e-07	0.025	3	527811425	0	516684584	0	0	0	0	0
lowOsc	1e-07	0.05	1	525790162	0	506478952	0	0	0	0	0
lowOsc	1e-07	0.05	2	525813004	0	506268913	0	0	0	0	0
lowOsc	1e-07	0.05	3	525944426	0	507564847	0	0	0	0	0
lowOsc	1e-07	0.075	1	524120093	0	491316863	0	0	0	0	0
lowOsc	1e-07	0.075	2	524166256	0	493639181	0	0	0	0	0
lowOsc	1e-07	0.075	3	523926722	0	497682449	0	0	0	0	0
lowOsc	1e-07	0.1	1	522312045	0	481645645	0	0	0	0	0
lowOsc	1e-07	0.1	2	523526066	0	468224007	0	0	0	0	0
lowOsc	1e-07	0.1	3	522710468	0	470356532	0	0	0	0	0
lowOsc	1e-07	0.125	1	522379202	0	391416231	0	0	0	0	0
lowOsc	1e-07	0.125	2	522357083	0	401500354	0	0	0	0	0
lowOsc	1e-07	0.125	3	521651732	0	415655423	0	0	0	0	0
lowOsc	1e-06	-0.125	1	538175241	0	533956887	0	0	0	0	0
lowOsc	1e-06	-0.125	2	538531501	0	534352719	0	0	0	0	0
lowOsc	1e-06	-0.125	3	538167687	0	534696803	0	0	0	0	0
lowOsc	1e-06	-0.1	1	536437109	0	530275903	0	0	0	0	0
lowOsc	1e-06	-0.1	2	536559116	0	531963548	0	0	0	0	0
lowOsc	1e-06	-0.1	3	536273042	0	531566818	0	0	0	0	0
lowOsc	1e-06	-0.075	1	534534409	0	528926409	0	0	0	0	0
lowOsc	1e-06	-0.075	2	534520590	0	527684537	0	0	0	0	0
lowOsc	1e-06	-0.075	3	534895056	0	528789094	0	0	0	0	0
lowOsc	1e-06	-0.05	1	533040786	0	526538573	0	0	0	0	0
lowOsc	1e-06	-0.05	2	533099233	0	523274044	0	0	0	0	0
lowOsc	1e-06	-0.05	3	532835336	0	524015082	0	0	0	0	0
lowOsc	1e-06	-0.025	1	531008121	0	519791338	0	0	0	0	0
lowOsc	1e-06	-0.025	2	530958795	0	520512312	0	0	0	0	0
lowOsc	1e-06	-0.025	3	531136583	0	519072167	0	0	0	0	0
lowOsc	1e-06	0	1	529609976	0	510317982	0	0	0	0	0
lowOsc	1e-06	0	2	529152912	0	510618680	0	0	0	0	0
lowOsc	1e-06	0	3	529737616	0	511939231	0	0	0	0	0
lowOsc	1e-06	0.025	1	527516918	0	499436386	0	0	0	0	0
lowOsc	1e-06	0.025	2	528074003	0	498399327	0	0	0	0	0
lowOsc	1e-06	0.025	3	527558011	0	498258650	0	0	0	0	0
lowOsc	1e-06	0.05	1	526249482	0	467133709	0	0	0	0	0
lowOsc	1e-06	0.05	2	525903067	0	474265791	0	0	0	0	0
lowOsc	1e-06	0.05	3	526169756	0	461166442	0	0	0	0	0
lowOsc	1e-06	0.075	1	525353806	0	360584065	0	0	0	0	0
lowOsc	1e-06	0.075	2	525468279	0	381233665	0	0	0	0	0
lowOsc	1e-06	0.075	3	525423016	0	365002918	0	0	0	0	0
lowOsc	1e-06	0.1	1	527151322	0	121372804	0	0	0	0	0
lowOsc	1e-06	0.1	2	526500576	0	137477507	0	0	0	0	0
lowOsc	1e-06	0.1	3	526756911	0	120877946	0	0	0	0	0
lowOsc	1e-06	0.125	1	527706197	0	48855011	0	0	0	0	0
lowOsc	1e-06	0.125	2	527433375	0	52585487	0	0	0	0	0
lowOsc	1e-06	0.125	3	527124517	0	58376431	0	0	0	0	0
lowOsc	1e-05	-0.125	1	537641354	0	500948988	0	0	0	0	0
lowOsc	1e-05	-0.125	2	537775577	0	505427972	0	0	0	0	0
lowOsc	1e-05	-0.125	3	537583305	0	504435043	0	0	0	0	0
lowOsc	1e-05	-0.1	1	535418912	0	446984650	0	0	0	0	0
lowOsc	1e-05	-0.1	2	535632013	0	456780377	0	0	0	0	0
lowOsc	1e-05	-0.1	3	535163153	0	454717162	0	0	0	0	0
lowOsc	1e-05	-0.075	1	533154370	0	359359871	0	0	0	0	0
lowOsc	1e-05	-0.075	2	533058453	0	360245000	0	0	0	0	0
lowOsc	1e-05	-0.075	3	533415092	0	354917886	0	0	0	0	0
lowOsc	1e-05	-0.05	1	531336259	0	207942721	0	0	0	0	0
lowOsc	1e-05	-0.05	2	531494031	0	227917708	0	0	0	0	0
lowOsc	1e-05	-0.05	3	531217744	0	213410114	0	0	0	0	0
lowOsc	1e-05	-0.025	1	529736798	0	125098332	0	0	0	0	0
lowOsc	1e-05	-0.025	2	530091605	0	131096442	0	0	0	0	0
lowOsc	1e-05	-0.025	3	529993512	0	115256520	0	0	0	0	0
lowOsc	1e-05	0	1	529651441	0	74055932	0	0	0	0	0
lowOsc	1e-05	0	2	529339774	0	70336555	0	0	0	0	0
lowOsc	1e-05	0	3	529394128	0	67391080	0	0	0	0	0
lowOsc	1e-05	0.025	1	529038830	0	57843968	0	0	0	0	0
lowOsc	1e-05	0.025	2	528603387	0	48433794	0	0	0	0	0
lowOsc	1e-05	0.025	3	528934315	0	45325326	0	0	0	0	0
lowOsc	1e-05	0.05	1	528902166	0	41596282	0	0	0	0	0
lowOsc	1e-05	0.05	2	528539447	0	34102701	0	0	0	0	0
lowOsc	1e-05	0.05	3	528396865	0	36130949	0	0	0	0	0
lowOsc	1e-05	0.075	1	528338653	0	30273794	0	0	0	0	0
lowOsc	1e-05	0.075	2	528678303	0	24516586	0	0	0	0	0
lowOsc	1e-05	0.075	3	528561272	0	27349600	0	0	0	0	0
lowOsc	1e-05	0.1	1	528415955	0	17598663	0	0	0	0	0
lowOsc	1e-05	0.1	2	527931532	0	23271738	0	0	0	0	0
lowOsc	1e-05	0.1	3	528404513	0	14680505	0	0	0	0	0
lowOsc	1e-05	0.125	1	528198860	0	12647221	0	0	0	0	0
lowOsc	1e-05	0.125	2	527871758	0	14186680	0	0	0	0	0
lowOsc	1e-05	0.125	3	527619590	0	16005660	0	0	0	0	0
lowOsc	0.0001	-0.125	1	535162535	0	321041235	0	0	0	0	0
lowOsc	0.0001	-0.125	2	535644394	0	326537479	0	0	0	0	0
lowOsc	0.0001	-0.125	3	535415061	0	326210793	0	0	0	0	0
lowOsc	0.0001	-0.1	1	532718057	0	209306195	0	0	0	0	0
lowOsc	0.0001	-0.1	2	533206605	0	218827723	0	0	0	0	0
lowOsc	0.0001	-0.1	3	533106300	0	215999545	0	0	0	0	0
lowOsc	0.0001	-0.075	1	531477261	0	128682553	0	0	0	0	0
lowOsc	0.0001	-0.075	2	531529658	0	142739331	0	0	0	0	0
lowOsc	0.0001	-0.075	3	531496098	0	133794484	0	0	0	0	0
lowOsc	0.0001	-0.05	1	530525351	0	84161364	0	0	0	0	0
lowOsc	0.0001	-0.05	2	530503105	0	85040316	0	0	0	0	0
lowOsc	0.0001	-0.05	3	530532218	0	73790429	0	0	0	0	0
lowOsc	0.0001	-0.025	1	529896945	0	69846998	0	0	0	0	0
lowOsc	0.0001	-0.025	2	530327787	0	47452273	0	0	0	0	0
lowOsc	0.0001	-0.025	3	530138479	0	61676101	0	0	0	0	0
lowOsc	0.0001	0	1	529869437	0	45398847	0	0	0	0	0
lowOsc	0.0001	0	2	529399290	0	45839295	0	0	0	0	0
lowOsc	0.0001	0	3	529362145	0	46101280	0	0	0	0	0
lowOsc	0.0001	0.025	1	528822165	0	28699573	0	0	0	0	0
lowOsc	0.0001	0.025	2	528964372	0	32128678	0	0	0	0	0
lowOsc	0.0001	0.025	3	528743367	0	32349114	0	0	0	0	0
lowOsc	0.0001	0.05	1	528951848	0	20860596	0	0	0	0	0
lowOsc	0.0001	0.05	2	528189894	0	29989624	0	0	0	0	0
lowOsc	0.0001	0.05	3	528372621	0	29104315	0	0	0	0	0
lowOsc	0.0001	0.075	1	528301405	0	19533420	0	0	0	0	0
lowOsc	0.0001	0.075	2	528347992	0	20953990	0	0	0	0	0
lowOsc	0.0001	0.075	3	528313147	0	19747121	0	0	0	0	0
lowOsc	0.0001	0.1	1	528441284	0	15590599	0	0	0	0	0
lowOsc	0.0001	0.1	2	528132250	0	19634367	0	0	0	0	0
lowOsc	0.0001	0.1	3	528067836	0	14380957	0	0	0	0	0
lowOsc	0.0001	0.125	1	527744690	0	12153428	0	0	0	0	0
lowOsc	0.0001	0.125	2	528035290	0	11899473	0	0	0	0	0
lowOsc	0.0001	0.125	3	528011546	0	12325029	0	0	0	0	0
lowOsc	0.001	-0.125	1	536683440	0	410430563	0	0	0	0	0
lowOsc	0.001	-0.125	2	536387646	0	395496946	0	0	0	0	0
lowOsc	0.001	-0.125	3	536348352	0	404364478	0	0	0	0	0
lowOsc	0.001	-0.1	1	533776784	0	303450254	0	0	0	0	0
lowOsc	0.001	-0.1	2	534143552	0	301424465	0	0	0	0	0
lowOsc	0.001	-0.1	3	534467243	0	320699526	0	0	0	0	0
lowOsc	0.001	-0.075	1	531339034	0	188120588	0	0	0	0	0
lowOsc	0.001	-0.075	2	532300402	0	210265906	0	0	0	0	0
lowOsc	0.001	-0.075	3	531947152	0	195674753	0	0	0	0	0
lowOsc	0.001	-0.05	1	530436979	0	107574348	0	0	0	0	0
lowOsc	0.001	-0.05	2	530744185	0	110561728	0	0	0	0	0
lowOsc	0.001	-0.05	3	530949137	0	117634075	0	0	0	0	0
lowOsc	0.001	-0.025	1	529848654	0	81339745	0	0	0	0	0
lowOsc	0.001	-0.025	2	530072863	0	78730485	0	0	0	0	0
lowOsc	0.001	-0.025	3	530133964	0	69169622	0	0	0	0	0
lowOsc	0.001	0	1	529029483	0	51894092	0	0	0	0	0
lowOsc	0.001	0	2	529182615	0	48884589	0	0	0	0	0
lowOsc	0.001	0	3	529357130	0	49327342	0	0	0	0	0
lowOsc	0.001	0.025	1	529269217	0	34358663	0	0	0	0	0
lowOsc	0.001	0.025	2	529003205	0	38615767	0	0	0	0	0
lowOsc	0.001	0.025	3	529017841	0	35072286	0	0	0	0	0
lowOsc	0.001	0.05	1	528420678	0	26146695	0	0	0	0	0
lowOsc	0.001	0.05	2	528525099	0	30239846	0	0	0	0	0
lowOsc	0.001	0.05	3	528421417	0	28321121	0	0	0	0	0
lowOsc	0.001	0.075	1	528482719	0	18442235	0	0	0	0	0
lowOsc	0.001	0.075	2	528289002	0	22007756	0	0	0	0	0
lowOsc	0.001	0.075	3	528484811	0	22135230	0	0	0	0	0
lowOsc	0.001	0.1	1	527850331	0	18839099	0	0	0	0	0
lowOsc	0.001	0.1	2	528078694	0	16556495	0	0	0	0	0
lowOsc	0.001	0.1	3	528281762	0	15230581	0	0	0	0	0
lowOsc	0.001	0.125	1	528072604	0	13129525	0	0	0	0	0
lowOsc	0.001	0.125	2	528163688	0	11776357	0	0	0	0	0
lowOsc	0.001	0.125	3	527685231	0	15215392	0	0	0	0	0
lowOsc	0.01	-0.125	1	536955600	0	455558605	0	0	0	0	0
lowOsc	0.01	-0.125	2	537374736	0	465011187	0	0	0	0	0
lowOsc	0.01	-0.125	3	537027482	0	461819009	0	0	0	0	0
lowOsc	0.01	-0.1	1	534903393	0	390229834	0	0	0	0	0
lowOsc	0.01	-0.1	2	534975751	0	397396031	0	0	0	0	0
lowOsc	0.01	-0.1	3	534612466	0	383058680	0	0	0	0	0
lowOsc	0.01	-0.075	1	532564772	0	284144290	0	0	0	0	0
lowOsc	0.01	-0.075	2	532590529	0	278822799	0	0	0	0	0
lowOsc	0.01	-0.075	3	532777840	0	275103990	0	0	0	0	0
lowOsc	0.01	-0.05	1	531001588	0	173088399	0	0	0	0	0
lowOsc	0.01	-0.05	2	530502280	0	155566761	0	0	0	0	0
lowOsc	0.01	-0.05	3	530815674	0	163962403	0	0	0	0	0
lowOsc	0.01	-0.025	1	529981111	0	88576021	0	0	0	0	0
lowOsc	0.01	-0.025	2	529697994	0	92796821	0	0	0	0	0
lowOsc	0.01	-0.025	3	529861253	0	97993732	0	0	0	0	0
lowOsc	0.01	0	1	529127363	0	54108311	0	0	0	0	0
lowOsc	0.01	0	2	529491711	0	59334922	0	0	0	0	0
lowOsc	0.01	0	3	529406681	0	65425459	0	0	0	0	0
lowOsc	0.01	0.025	1	528729677	0	44255086	0	0	0	0	0
lowOsc	0.01	0.025	2	528873994	0	43829291	0	0	0	0	0
lowOsc	0.01	0.025	3	529020452	0	39128449	0	0	0	0	0
lowOsc	0.01	0.05	1	528620851	0	28407810	0	0	0	0	0
lowOsc	0.01	0.05	2	529125415	0	29906969	0	0	0	0	0
lowOsc	0.01	0.05	3	528650710	0	30266203	0	0	0	0	0
lowOsc	0.01	0.075	1	528210089	0	23297498	0	0	0	0	0
lowOsc	0.01	0.075	2	528480285	0	20654912	0	0	0	0	0
lowOsc	0.01	0.075	3	528628232	0	20815758	0	0	0	0	0
lowOsc	0.01	0.1	1	527877486	0	18355344	0	0	0	0	0
lowOsc	0.01	0.1	2	528327431	0	15189441	0	0	0	0	0
lowOsc	0.01	0.1	3	528110145	0	15475596	0	0	0	0	0
lowOsc	0.01	0.125	1	528043361	0	13828270	0	0	0	0	0
lowOsc	0.01	0.125	2	528633240	0	10565757	0	0	0	0	0
lowOsc	0.01	0.125	3	527881078	0	15435434	0	0	0	0	0
lowOsc	0.1	-0.125	1	537595090	0	474313177	0	0	0	0	0
lowOsc	0.1	-0.125	2	537541987	0	475636903	0	0	0	0	0
lowOsc	0.1	-0.125	3	537049891	0	465778273	0	0	0	0	0
lowOsc	0.1	-0.1	1	534979317	0	406992648	0	0	0	0	0
lowOsc	0.1	-0.1	2	535083392	0	407381123	0	0	0	0	0
lowOsc	0.1	-0.1	3	535543179	0	417054865	0	0	0	0	0
lowOsc	0.1	-0.075	1	532579824	0	294604378	0	0	0	0	0
lowOsc	0.1	-0.075	2	532876008	0	314672953	0	0	0	0	0
lowOsc	0.1	-0.075	3	532833556	0	306209613	0	0	0	0	0
lowOsc	0.1	-0.05	1	531168820	0	205698094	0	0	0	0	0
lowOsc	0.1	-0.05	2	531121841	0	192962768	0	0	0	0	0
lowOsc	0.1	-0.05	3	531018633	0	174091513	0	0	0	0	0
lowOsc	0.1	-0.025	1	529865930	0	100021623	0	0	0	0	0
lowOsc	0.1	-0.025	2	529969295	0	102979397	0	0	0	0	0
lowOsc	0.1	-0.025	3	529696244	0	103792202	0	0	0	0	0
lowOsc	0.1	0	1	529598475	0	59918121	0	0	0	0	0
lowOsc	0.1	0	2	529289012	0	65288577	0	0	0	0	0
lowOsc	0.1	0	3	529415059	0	66044813	0	0	0	0	0
lowOsc	0.1	0.025	1	528995010	0	40056984	0	0	0	0	0
lowOsc	0.1	0.025	2	528735598	0	47830660	0	0	0	0	0
lowOsc	0.1	0.025	3	528623048	0	45752945	0	0	0	0	0
lowOsc	0.1	0.05	1	528489277	0	34236237	0	0	0	0	0
lowOsc	0.1	0.05	2	528825491	0	36114209	0	0	0	0	0
lowOsc	0.1	0.05	3	528738392	0	26859344	0	0	0	0	0
lowOsc	0.1	0.075	1	528568427	0	22163560	0	0	0	0	0
lowOsc	0.1	0.075	2	528261707	0	23913552	0	0	0	0	0
lowOsc	0.1	0.075	3	528518458	0	26241746	0	0	0	0	0
lowOsc	0.1	0.1	1	528362787	0	16579754	0	0	0	0	0
lowOsc	0.1	0.1	2	528336029	0	15359470	0	0	0	0	0
lowOsc	0.1	0.1	3	528254898	0	17577027	0	0	0	0	0
lowOsc	0.1	0.125	1	527711722	0	14686917	0	0	0	0	0
lowOsc	0.1	0.125	2	527924063	0	12620723	0	0	0	0	0
lowOsc	0.1	0.125	3	528216666	0	13137497	0	0	0	0	0

## Sheet: Fig 5(C)
β = 10-1
Cell	τC	cM	Replicate	Strain1	Strain1M1	Strain1M2	Strain1M1M2	Strain2	Strain2M1	Strain2M2	Strain2M1M2
highOsc	0	-0.125	1	125532431	0	124259394	0	0	0	0	0
highOsc	0	-0.125	2	124830938	0	123645783	0	0	0	0	0
highOsc	0	-0.125	3	124986687	0	124164729	0	0	0	0	0
highOsc	0	-0.1	1	124046527	0	122938501	0	0	0	0	0
highOsc	0	-0.1	2	125682086	0	124521809	0	0	0	0	0
highOsc	0	-0.1	3	124823591	0	123946109	0	0	0	0	0
highOsc	0	-0.075	1	126340252	0	125324976	0	0	0	0	0
highOsc	0	-0.075	2	126322885	0	125270662	0	0	0	0	0
highOsc	0	-0.075	3	125696236	0	124280243	0	0	0	0	0
highOsc	0	-0.05	1	125772882	0	124266420	0	0	0	0	0
highOsc	0	-0.05	2	125947800	0	124555378	0	0	0	0	0
highOsc	0	-0.05	3	125931676	0	124105738	0	0	0	0	0
highOsc	0	-0.025	1	129375819	0	127103638	0	0	0	0	0
highOsc	0	-0.025	2	128704454	0	126415408	0	0	0	0	0
highOsc	0	-0.025	3	129403981	0	127588887	0	0	0	0	0
highOsc	0	0	1	128282710	0	126233634	0	0	0	0	0
highOsc	0	0	2	127452568	0	124899873	0	0	0	0	0
highOsc	0	0	3	127852053	0	125128825	0	0	0	0	0
highOsc	0	0.025	1	131793966	0	127544215	0	0	0	0	0
highOsc	0	0.025	2	130310711	0	128033503	0	0	0	0	0
highOsc	0	0.025	3	129708552	0	126404280	0	0	0	0	0
highOsc	0	0.05	1	129701585	0	123511534	0	0	0	0	0
highOsc	0	0.05	2	128943609	0	124396338	0	0	0	0	0
highOsc	0	0.05	3	129991023	0	125522333	0	0	0	0	0
highOsc	0	0.075	1	133289211	0	127625295	0	0	0	0	0
highOsc	0	0.075	2	133214240	0	124894272	0	0	0	0	0
highOsc	0	0.075	3	133268755	0	127570939	0	0	0	0	0
highOsc	0	0.1	1	130291808	0	118479742	0	0	0	0	0
highOsc	0	0.1	2	132413349	0	120479345	0	0	0	0	0
highOsc	0	0.1	3	131666010	0	118631389	0	0	0	0	0
highOsc	0	0.125	1	131131416	0	94893817	0	0	0	0	0
highOsc	0	0.125	2	131245240	0	99439138	0	0	0	0	0
highOsc	0	0.125	3	131123974	0	93524694	0	0	0	0	0
highOsc	1e-09	-0.125	1	124653396	0	123844342	0	0	0	0	0
highOsc	1e-09	-0.125	2	124589967	0	123842281	0	0	0	0	0
highOsc	1e-09	-0.125	3	123482509	0	122716335	0	0	0	0	0
highOsc	1e-09	-0.1	1	124792387	0	123724284	0	0	0	0	0
highOsc	1e-09	-0.1	2	124937608	0	123786315	0	0	0	0	0
highOsc	1e-09	-0.1	3	124677428	0	123497242	0	0	0	0	0
highOsc	1e-09	-0.075	1	127766432	0	126507594	0	0	0	0	0
highOsc	1e-09	-0.075	2	127372123	0	126199489	0	0	0	0	0
highOsc	1e-09	-0.075	3	127687400	0	126189308	0	0	0	0	0
highOsc	1e-09	-0.05	1	125323043	0	123640424	0	0	0	0	0
highOsc	1e-09	-0.05	2	126133034	0	124656110	0	0	0	0	0
highOsc	1e-09	-0.05	3	124615638	0	122959153	0	0	0	0	0
highOsc	1e-09	-0.025	1	127939117	0	125758842	0	0	0	0	0
highOsc	1e-09	-0.025	2	128441608	0	125971943	0	0	0	0	0
highOsc	1e-09	-0.025	3	129091820	0	126769506	0	0	0	0	0
highOsc	1e-09	0	1	129198083	0	126670050	0	0	0	0	0
highOsc	1e-09	0	2	127210914	0	124542552	0	0	0	0	0
highOsc	1e-09	0	3	126202005	0	123486969	0	0	0	0	0
highOsc	1e-09	0.025	1	130629758	0	127642053	0	0	0	0	0
highOsc	1e-09	0.025	2	130128268	0	126467380	0	0	0	0	0
highOsc	1e-09	0.025	3	131354160	0	127869441	0	0	0	0	0
highOsc	1e-09	0.05	1	128914836	0	122928363	0	0	0	0	0
highOsc	1e-09	0.05	2	129410526	0	124033340	0	0	0	0	0
highOsc	1e-09	0.05	3	128586999	0	122980568	0	0	0	0	0
highOsc	1e-09	0.075	1	132098143	0	126616529	0	0	0	0	0
highOsc	1e-09	0.075	2	131632962	0	123216075	0	0	0	0	0
highOsc	1e-09	0.075	3	133450000	0	125926086	0	0	0	0	0
highOsc	1e-09	0.1	1	130728988	0	115705852	0	0	0	0	0
highOsc	1e-09	0.1	2	132091945	0	120672601	0	0	0	0	0
highOsc	1e-09	0.1	3	131921917	0	121172754	0	0	0	0	0
highOsc	1e-09	0.125	1	133546198	0	108660488	0	0	0	0	0
highOsc	1e-09	0.125	2	133397572	0	81092155	0	0	0	0	0
highOsc	1e-09	0.125	3	131716956	0	103182377	0	0	0	0	0
highOsc	1e-08	-0.125	1	123836537	0	122982120	0	0	0	0	0
highOsc	1e-08	-0.125	2	124071901	0	123062311	0	0	0	0	0
highOsc	1e-08	-0.125	3	123419407	0	122559126	0	0	0	0	0
highOsc	1e-08	-0.1	1	125133049	0	124079228	0	0	0	0	0
highOsc	1e-08	-0.1	2	124220024	0	122992176	0	0	0	0	0
highOsc	1e-08	-0.1	3	123779771	0	122808190	0	0	0	0	0
highOsc	1e-08	-0.075	1	125105214	0	123766935	0	0	0	0	0
highOsc	1e-08	-0.075	2	127108993	0	125704462	0	0	0	0	0
highOsc	1e-08	-0.075	3	126670671	0	124953002	0	0	0	0	0
highOsc	1e-08	-0.05	1	126768817	0	125106221	0	0	0	0	0
highOsc	1e-08	-0.05	2	125496016	0	123608684	0	0	0	0	0
highOsc	1e-08	-0.05	3	126515843	0	124900290	0	0	0	0	0
highOsc	1e-08	-0.025	1	127674951	0	125941761	0	0	0	0	0
highOsc	1e-08	-0.025	2	129133677	0	127140105	0	0	0	0	0
highOsc	1e-08	-0.025	3	128226274	0	126096463	0	0	0	0	0
highOsc	1e-08	0	1	128062851	0	125251111	0	0	0	0	0
highOsc	1e-08	0	2	125402251	0	123050589	0	0	0	0	0
highOsc	1e-08	0	3	129146022	0	126780986	0	0	0	0	0
highOsc	1e-08	0.025	1	129915521	0	126103212	0	0	0	0	0
highOsc	1e-08	0.025	2	130516041	0	127482493	0	0	0	0	0
highOsc	1e-08	0.025	3	131617694	0	128214268	0	0	0	0	0
highOsc	1e-08	0.05	1	130722716	0	127813933	0	0	0	0	0
highOsc	1e-08	0.05	2	129868608	0	125577002	0	0	0	0	0
highOsc	1e-08	0.05	3	130436456	0	126313739	0	0	0	0	0
highOsc	1e-08	0.075	1	132339365	0	124264991	0	0	0	0	0
highOsc	1e-08	0.075	2	132859761	0	125985784	0	0	0	0	0
highOsc	1e-08	0.075	3	132620046	0	124333534	0	0	0	0	0
highOsc	1e-08	0.1	1	132769554	0	122084048	0	0	0	0	0
highOsc	1e-08	0.1	2	132548922	0	117753229	0	0	0	0	0
highOsc	1e-08	0.1	3	131254933	0	119263435	0	0	0	0	0
highOsc	1e-08	0.125	1	131264396	0	85046084	0	0	0	0	0
highOsc	1e-08	0.125	2	131198193	0	101562747	0	0	0	0	0
highOsc	1e-08	0.125	3	129977554	0	83411521	0	0	0	0	0
highOsc	1e-07	-0.125	1	125309880	0	124270337	0	0	0	0	0
highOsc	1e-07	-0.125	2	125792463	0	124817516	0	0	0	0	0
highOsc	1e-07	-0.125	3	124055745	0	123069322	0	0	0	0	0
highOsc	1e-07	-0.1	1	123636634	0	122593584	0	0	0	0	0
highOsc	1e-07	-0.1	2	125025476	0	123949810	0	0	0	0	0
highOsc	1e-07	-0.1	3	123806293	0	122776794	0	0	0	0	0
highOsc	1e-07	-0.075	1	127062638	0	125759724	0	0	0	0	0
highOsc	1e-07	-0.075	2	126361937	0	125004349	0	0	0	0	0
highOsc	1e-07	-0.075	3	127141081	0	125793707	0	0	0	0	0
highOsc	1e-07	-0.05	1	124820390	0	123176284	0	0	0	0	0
highOsc	1e-07	-0.05	2	125219145	0	124031706	0	0	0	0	0
highOsc	1e-07	-0.05	3	125038229	0	123145881	0	0	0	0	0
highOsc	1e-07	-0.025	1	129307429	0	127372058	0	0	0	0	0
highOsc	1e-07	-0.025	2	129051775	0	127524390	0	0	0	0	0
highOsc	1e-07	-0.025	3	128818785	0	126775289	0	0	0	0	0
highOsc	1e-07	0	1	126507168	0	124330246	0	0	0	0	0
highOsc	1e-07	0	2	127586917	0	125381820	0	0	0	0	0
highOsc	1e-07	0	3	127394138	0	125221678	0	0	0	0	0
highOsc	1e-07	0.025	1	130936418	0	127993078	0	0	0	0	0
highOsc	1e-07	0.025	2	130687987	0	126924480	0	0	0	0	0
highOsc	1e-07	0.025	3	130495639	0	126570384	0	0	0	0	0
highOsc	1e-07	0.05	1	128481943	0	123327726	0	0	0	0	0
highOsc	1e-07	0.05	2	128796063	0	123130192	0	0	0	0	0
highOsc	1e-07	0.05	3	129600113	0	124105085	0	0	0	0	0
highOsc	1e-07	0.075	1	134128013	0	124461438	0	0	0	0	0
highOsc	1e-07	0.075	2	132644435	0	124879511	0	0	0	0	0
highOsc	1e-07	0.075	3	132679678	0	124427885	0	0	0	0	0
highOsc	1e-07	0.1	1	131057841	0	117415515	0	0	0	0	0
highOsc	1e-07	0.1	2	131142271	0	117810765	0	0	0	0	0
highOsc	1e-07	0.1	3	132612575	0	113842780	0	0	0	0	0
highOsc	1e-07	0.125	1	131087423	0	90695624	0	0	0	0	0
highOsc	1e-07	0.125	2	129082137	0	79790899	0	0	0	0	0
highOsc	1e-07	0.125	3	130695651	0	76288913	0	0	0	0	0
highOsc	1e-06	-0.125	1	125708226	0	124698402	0	0	0	0	0
highOsc	1e-06	-0.125	2	125153663	0	124301722	0	0	0	0	0
highOsc	1e-06	-0.125	3	126101571	0	124928340	0	0	0	0	0
highOsc	1e-06	-0.1	1	125117718	0	123560277	0	0	0	0	0
highOsc	1e-06	-0.1	2	122524812	0	121505732	0	0	0	0	0
highOsc	1e-06	-0.1	3	124147681	0	122486582	0	0	0	0	0
highOsc	1e-06	-0.075	1	124544715	0	123462429	0	0	0	0	0
highOsc	1e-06	-0.075	2	127347376	0	125826922	0	0	0	0	0
highOsc	1e-06	-0.075	3	126590600	0	124847337	0	0	0	0	0
highOsc	1e-06	-0.05	1	125971491	0	124008114	0	0	0	0	0
highOsc	1e-06	-0.05	2	123169771	0	121502888	0	0	0	0	0
highOsc	1e-06	-0.05	3	127463345	0	125385763	0	0	0	0	0
highOsc	1e-06	-0.025	1	128372776	0	125732591	0	0	0	0	0
highOsc	1e-06	-0.025	2	128155492	0	125997717	0	0	0	0	0
highOsc	1e-06	-0.025	3	127194863	0	124982322	0	0	0	0	0
highOsc	1e-06	0	1	127650049	0	124559563	0	0	0	0	0
highOsc	1e-06	0	2	126446749	0	122379240	0	0	0	0	0
highOsc	1e-06	0	3	128089946	0	124613688	0	0	0	0	0
highOsc	1e-06	0.025	1	130901824	0	126419741	0	0	0	0	0
highOsc	1e-06	0.025	2	129263131	0	124934019	0	0	0	0	0
highOsc	1e-06	0.025	3	129980951	0	124816519	0	0	0	0	0
highOsc	1e-06	0.05	1	130697127	0	121669662	0	0	0	0	0
highOsc	1e-06	0.05	2	130022143	0	122446339	0	0	0	0	0
highOsc	1e-06	0.05	3	128995986	0	117112068	0	0	0	0	0
highOsc	1e-06	0.075	1	133049504	0	110346167	0	0	0	0	0
highOsc	1e-06	0.075	2	131430477	0	106869919	0	0	0	0	0
highOsc	1e-06	0.075	3	132077319	0	115175130	0	0	0	0	0
highOsc	1e-06	0.1	1	128256141	0	51342872	0	0	0	0	0
highOsc	1e-06	0.1	2	129634030	0	47225124	0	0	0	0	0
highOsc	1e-06	0.1	3	130218419	0	42738103	0	0	0	0	0
highOsc	1e-06	0.125	1	129083762	0	15026826	0	0	0	0	0
highOsc	1e-06	0.125	2	128497190	0	11442721	0	0	0	0	0
highOsc	1e-06	0.125	3	126737429	0	12602069	0	0	0	0	0
highOsc	1e-05	-0.125	1	125802106	0	124605759	0	0	0	0	0
highOsc	1e-05	-0.125	2	124048155	0	122646825	0	0	0	0	0
highOsc	1e-05	-0.125	3	125023941	0	123857605	0	0	0	0	0
highOsc	1e-05	-0.1	1	125009653	0	122909737	0	0	0	0	0
highOsc	1e-05	-0.1	2	123434394	0	121798458	0	0	0	0	0
highOsc	1e-05	-0.1	3	123992570	0	122472290	0	0	0	0	0
highOsc	1e-05	-0.075	1	126007251	0	124117861	0	0	0	0	0
highOsc	1e-05	-0.075	2	126095831	0	123459290	0	0	0	0	0
highOsc	1e-05	-0.075	3	127078528	0	125012688	0	0	0	0	0
highOsc	1e-05	-0.05	1	125613253	0	123377984	0	0	0	0	0
highOsc	1e-05	-0.05	2	124464724	0	122026797	0	0	0	0	0
highOsc	1e-05	-0.05	3	124594213	0	121671112	0	0	0	0	0
highOsc	1e-05	-0.025	1	130982128	0	126295745	0	0	0	0	0
highOsc	1e-05	-0.025	2	129258680	0	122893427	0	0	0	0	0
highOsc	1e-05	-0.025	3	128039729	0	121966893	0	0	0	0	0
highOsc	1e-05	0	1	126108831	0	115365629	0	0	0	0	0
highOsc	1e-05	0	2	127080314	0	109341628	0	0	0	0	0
highOsc	1e-05	0	3	127144927	0	116548818	0	0	0	0	0
highOsc	1e-05	0.025	1	129778570	0	98749447	0	0	0	0	0
highOsc	1e-05	0.025	2	128897922	0	72577804	0	0	0	0	0
highOsc	1e-05	0.025	3	131014827	0	100110797	0	0	0	0	0
highOsc	1e-05	0.05	1	128695344	0	39458282	0	0	0	0	0
highOsc	1e-05	0.05	2	129773194	0	44179862	0	0	0	0	0
highOsc	1e-05	0.05	3	128561334	0	37021279	0	0	0	0	0
highOsc	1e-05	0.075	1	128851273	0	15002834	0	0	0	0	0
highOsc	1e-05	0.075	2	128986464	0	13900705	0	0	0	0	0
highOsc	1e-05	0.075	3	126936945	0	16808231	0	0	0	0	0
highOsc	1e-05	0.1	1	126356183	0	10978415	0	0	0	0	0
highOsc	1e-05	0.1	2	128383614	0	9075914	0	0	0	0	0
highOsc	1e-05	0.1	3	127869925	0	8586746	0	0	0	0	0
highOsc	1e-05	0.125	1	129680945	0	9301094	0	0	0	0	0
highOsc	1e-05	0.125	2	127989256	0	6725850	0	0	0	0	0
highOsc	1e-05	0.125	3	127764157	0	7934847	0	0	0	0	0
highOsc	0.0001	-0.125	1	126154859	0	116595509	0	0	0	0	0
highOsc	0.0001	-0.125	2	126381115	0	119358263	0	0	0	0	0
highOsc	0.0001	-0.125	3	125388351	0	118115516	0	0	0	0	0
highOsc	0.0001	-0.1	1	125930339	0	98408588	0	0	0	0	0
highOsc	0.0001	-0.1	2	125389299	0	99895686	0	0	0	0	0
highOsc	0.0001	-0.1	3	124818151	0	101639689	0	0	0	0	0
highOsc	0.0001	-0.075	1	124832689	0	71453812	0	0	0	0	0
highOsc	0.0001	-0.075	2	126079669	0	58619839	0	0	0	0	0
highOsc	0.0001	-0.075	3	124624479	0	67574926	0	0	0	0	0
highOsc	0.0001	-0.05	1	125680126	0	28963230	0	0	0	0	0
highOsc	0.0001	-0.05	2	126997400	0	30078444	0	0	0	0	0
highOsc	0.0001	-0.05	3	126366559	0	29868405	0	0	0	0	0
highOsc	0.0001	-0.025	1	126767397	0	16272248	0	0	0	0	0
highOsc	0.0001	-0.025	2	127148742	0	16236545	0	0	0	0	0
highOsc	0.0001	-0.025	3	127509620	0	20192488	0	0	0	0	0
highOsc	0.0001	0	1	128154192	0	12757736	0	0	0	0	0
highOsc	0.0001	0	2	127068865	0	12965453	0	0	0	0	0
highOsc	0.0001	0	3	127004106	0	13444011	0	0	0	0	0
highOsc	0.0001	0.025	1	126504806	0	13470673	0	0	0	0	0
highOsc	0.0001	0.025	2	126816797	0	9705310	0	0	0	0	0
highOsc	0.0001	0.025	3	128295208	0	12451634	0	0	0	0	0
highOsc	0.0001	0.05	1	127265334	0	7634399	0	0	0	0	0
highOsc	0.0001	0.05	2	128446499	0	9278435	0	0	0	0	0
highOsc	0.0001	0.05	3	129355819	0	8454356	0	0	0	0	0
highOsc	0.0001	0.075	1	127241368	0	6517817	0	0	0	0	0
highOsc	0.0001	0.075	2	127961125	0	6674258	0	0	0	0	0
highOsc	0.0001	0.075	3	127274698	0	7146650	0	0	0	0	0
highOsc	0.0001	0.1	1	129053566	0	5241207	0	0	0	0	0
highOsc	0.0001	0.1	2	129244021	0	5734574	0	0	0	0	0
highOsc	0.0001	0.1	3	126557256	0	5346171	0	0	0	0	0
highOsc	0.0001	0.125	1	127472207	0	4394971	0	0	0	0	0
highOsc	0.0001	0.125	2	127112709	0	4664481	0	0	0	0	0
highOsc	0.0001	0.125	3	126833807	0	3897907	0	0	0	0	0
highOsc	0.001	-0.125	1	127314384	0	19950706	0	0	0	0	0
highOsc	0.001	-0.125	2	129338772	0	20733899	0	0	0	0	0
highOsc	0.001	-0.125	3	126518335	0	21699291	0	0	0	0	0
highOsc	0.001	-0.1	1	126823973	0	17335081	0	0	0	0	0
highOsc	0.001	-0.1	2	127184761	0	16430122	0	0	0	0	0
highOsc	0.001	-0.1	3	125710088	0	18219005	0	0	0	0	0
highOsc	0.001	-0.075	1	126630891	0	11874142	0	0	0	0	0
highOsc	0.001	-0.075	2	127607388	0	12660604	0	0	0	0	0
highOsc	0.001	-0.075	3	126678690	0	16755208	0	0	0	0	0
highOsc	0.001	-0.05	1	127085137	0	10441755	0	0	0	0	0
highOsc	0.001	-0.05	2	125414969	0	11172638	0	0	0	0	0
highOsc	0.001	-0.05	3	125544104	0	11084692	0	0	0	0	0
highOsc	0.001	-0.025	1	128000076	0	10142571	0	0	0	0	0
highOsc	0.001	-0.025	2	126852718	0	8809875	0	0	0	0	0
highOsc	0.001	-0.025	3	126891953	0	9324822	0	0	0	0	0
highOsc	0.001	0	1	127016713	0	8193593	0	0	0	0	0
highOsc	0.001	0	2	127151776	0	7285876	0	0	0	0	0
highOsc	0.001	0	3	126415751	0	7479193	0	0	0	0	0
highOsc	0.001	0.025	1	127308457	0	5538800	0	0	0	0	0
highOsc	0.001	0.025	2	127751135	0	6169894	0	0	0	0	0
highOsc	0.001	0.025	3	127432478	0	7303254	0	0	0	0	0
highOsc	0.001	0.05	1	127219973	0	5547858	0	0	0	0	0
highOsc	0.001	0.05	2	126879065	0	4900267	0	0	0	0	0
highOsc	0.001	0.05	3	126476032	0	5834406	0	0	0	0	0
highOsc	0.001	0.075	1	126843339	0	4976871	0	0	0	0	0
highOsc	0.001	0.075	2	128077960	0	5192208	0	0	0	0	0
highOsc	0.001	0.075	3	127152562	0	5743074	0	0	0	0	0
highOsc	0.001	0.1	1	127316587	0	4960233	0	0	0	0	0
highOsc	0.001	0.1	2	128277224	0	4169557	0	0	0	0	0
highOsc	0.001	0.1	3	127610830	0	4535714	0	0	0	0	0
highOsc	0.001	0.125	1	127293589	0	4402442	0	0	0	0	0
highOsc	0.001	0.125	2	127297119	0	3529198	0	0	0	0	0
highOsc	0.001	0.125	3	126887030	0	3759048	0	0	0	0	0
highOsc	0.01	-0.125	1	127509073	0	18679985	0	0	0	0	0
highOsc	0.01	-0.125	2	125895155	0	14737832	0	0	0	0	0
highOsc	0.01	-0.125	3	126515335	0	18436691	0	0	0	0	0
highOsc	0.01	-0.1	1	127680040	0	13778654	0	0	0	0	0
highOsc	0.01	-0.1	2	126926289	0	13901620	0	0	0	0	0
highOsc	0.01	-0.1	3	128175708	0	15718133	0	0	0	0	0
highOsc	0.01	-0.075	1	125357151	0	10083469	0	0	0	0	0
highOsc	0.01	-0.075	2	126320878	0	10787338	0	0	0	0	0
highOsc	0.01	-0.075	3	126583279	0	10079903	0	0	0	0	0
highOsc	0.01	-0.05	1	125429032	0	8189030	0	0	0	0	0
highOsc	0.01	-0.05	2	127223680	0	10364841	0	0	0	0	0
highOsc	0.01	-0.05	3	127354674	0	8637421	0	0	0	0	0
highOsc	0.01	-0.025	1	126572148	0	9413334	0	0	0	0	0
highOsc	0.01	-0.025	2	126373774	0	7685200	0	0	0	0	0
highOsc	0.01	-0.025	3	126655926	0	7041867	0	0	0	0	0
highOsc	0.01	0	1	126848477	0	7346271	0	0	0	0	0
highOsc	0.01	0	2	127404896	0	7811545	0	0	0	0	0
highOsc	0.01	0	3	128010553	0	7550842	0	0	0	0	0
highOsc	0.01	0.025	1	127434753	0	6036144	0	0	0	0	0
highOsc	0.01	0.025	2	127303620	0	6294614	0	0	0	0	0
highOsc	0.01	0.025	3	126627117	0	6049543	0	0	0	0	0
highOsc	0.01	0.05	1	127827969	0	5836060	0	0	0	0	0
highOsc	0.01	0.05	2	126933385	0	4542142	0	0	0	0	0
highOsc	0.01	0.05	3	127305111	0	5671833	0	0	0	0	0
highOsc	0.01	0.075	1	125796499	0	4792203	0	0	0	0	0
highOsc	0.01	0.075	2	128060119	0	4543740	0	0	0	0	0
highOsc	0.01	0.075	3	126953369	0	4467867	0	0	0	0	0
highOsc	0.01	0.1	1	127141530	0	3976245	0	0	0	0	0
highOsc	0.01	0.1	2	127965123	0	3146943	0	0	0	0	0
highOsc	0.01	0.1	3	128180949	0	4254003	0	0	0	0	0
highOsc	0.01	0.125	1	127607301	0	4265523	0	0	0	0	0
highOsc	0.01	0.125	2	127501748	0	3828552	0	0	0	0	0
highOsc	0.01	0.125	3	127273995	0	3560437	0	0	0	0	0
highOsc	0.1	-0.125	1	126341997	0	12241756	0	0	0	0	0
highOsc	0.1	-0.125	2	127095902	0	15316736	0	0	0	0	0
highOsc	0.1	-0.125	3	126496064	0	18067725	0	0	0	0	0
highOsc	0.1	-0.1	1	125558609	0	13303080	0	0	0	0	0
highOsc	0.1	-0.1	2	126103223	0	13951702	0	0	0	0	0
highOsc	0.1	-0.1	3	125983841	0	13637772	0	0	0	0	0
highOsc	0.1	-0.075	1	126258268	0	11730022	0	0	0	0	0
highOsc	0.1	-0.075	2	125520494	0	11995523	0	0	0	0	0
highOsc	0.1	-0.075	3	126947182	0	10468121	0	0	0	0	0
highOsc	0.1	-0.05	1	126898654	0	9868532	0	0	0	0	0
highOsc	0.1	-0.05	2	127018592	0	8732031	0	0	0	0	0
highOsc	0.1	-0.05	3	126907698	0	8343886	0	0	0	0	0
highOsc	0.1	-0.025	1	126603002	0	6289492	0	0	0	0	0
highOsc	0.1	-0.025	2	127121650	0	6919913	0	0	0	0	0
highOsc	0.1	-0.025	3	126036804	0	7748084	0	0	0	0	0
highOsc	0.1	0	1	127368558	0	6339902	0	0	0	0	0
highOsc	0.1	0	2	127716530	0	6724273	0	0	0	0	0
highOsc	0.1	0	3	125643469	0	7671730	0	0	0	0	0
highOsc	0.1	0.025	1	126488365	0	6816877	0	0	0	0	0
highOsc	0.1	0.025	2	126694528	0	5399871	0	0	0	0	0
highOsc	0.1	0.025	3	126460642	0	6937387	0	0	0	0	0
highOsc	0.1	0.05	1	128951290	0	5833677	0	0	0	0	0
highOsc	0.1	0.05	2	128833683	0	5248651	0	0	0	0	0
highOsc	0.1	0.05	3	126923795	0	4989851	0	0	0	0	0
highOsc	0.1	0.075	1	126559736	0	4133930	0	0	0	0	0
highOsc	0.1	0.075	2	126910780	0	5113493	0	0	0	0	0
highOsc	0.1	0.075	3	127563719	0	4712774	0	0	0	0	0
highOsc	0.1	0.1	1	126167163	0	4052101	0	0	0	0	0
highOsc	0.1	0.1	2	128731702	0	4019460	0	0	0	0	0
highOsc	0.1	0.1	3	127484429	0	4282609	0	0	0	0	0
highOsc	0.1	0.125	1	128601735	0	3440872	0	0	0	0	0
highOsc	0.1	0.125	2	126990624	0	3629694	0	0	0	0	0
highOsc	0.1	0.125	3	127606345	0	2746397	0	0	0	0	0
β = 10-3
Cell	τC	cM	Replicate	Strain1	Strain1M1	Strain1M2	Strain1M1M2	Strain2	Strain2M1	Strain2M2	Strain2M1M2
highOsc	0	-0.125	1	125237442	0	124014471	0	0	0	0	0
highOsc	0	-0.125	2	124684055	0	123515485	0	0	0	0	0
highOsc	0	-0.125	3	125124745	0	124022189	0	0	0	0	0
highOsc	0	-0.1	1	124148833	0	122982109	0	0	0	0	0
highOsc	0	-0.1	2	126263419	0	124788770	0	0	0	0	0
highOsc	0	-0.1	3	126330946	0	125021709	0	0	0	0	0
highOsc	0	-0.075	1	126055285	0	124584487	0	0	0	0	0
highOsc	0	-0.075	2	126946917	0	125562263	0	0	0	0	0
highOsc	0	-0.075	3	128169644	0	126779063	0	0	0	0	0
highOsc	0	-0.05	1	123578911	0	121560283	0	0	0	0	0
highOsc	0	-0.05	2	126355044	0	124474955	0	0	0	0	0
highOsc	0	-0.05	3	126223789	0	124229445	0	0	0	0	0
highOsc	0	-0.025	1	128060865	0	125995364	0	0	0	0	0
highOsc	0	-0.025	2	128787779	0	125775199	0	0	0	0	0
highOsc	0	-0.025	3	127407529	0	125077257	0	0	0	0	0
highOsc	0	0	1	127589263	0	124632620	0	0	0	0	0
highOsc	0	0	2	128686564	0	125506742	0	0	0	0	0
highOsc	0	0	3	126861930	0	123514199	0	0	0	0	0
highOsc	0	0.025	1	130027016	0	125651049	0	0	0	0	0
highOsc	0	0.025	2	131570123	0	127467698	0	0	0	0	0
highOsc	0	0.025	3	131368987	0	126789757	0	0	0	0	0
highOsc	0	0.05	1	129583107	0	123009326	0	0	0	0	0
highOsc	0	0.05	2	129082328	0	123712854	0	0	0	0	0
highOsc	0	0.05	3	128801745	0	122445189	0	0	0	0	0
highOsc	0	0.075	1	134475130	0	123631867	0	0	0	0	0
highOsc	0	0.075	2	133062061	0	123773373	0	0	0	0	0
highOsc	0	0.075	3	132685695	0	124352394	0	0	0	0	0
highOsc	0	0.1	1	130905190	0	112981280	0	0	0	0	0
highOsc	0	0.1	2	129961573	0	110560654	0	0	0	0	0
highOsc	0	0.1	3	131148336	0	113354626	0	0	0	0	0
highOsc	0	0.125	1	131217410	0	78085442	0	0	0	0	0
highOsc	0	0.125	2	130475519	0	58963178	0	0	0	0	0
highOsc	0	0.125	3	131260660	0	70281213	0	0	0	0	0
highOsc	1e-09	-0.125	1	124779171	0	123851067	0	0	0	0	0
highOsc	1e-09	-0.125	2	124025490	0	123179590	0	0	0	0	0
highOsc	1e-09	-0.125	3	124467679	0	123335322	0	0	0	0	0
highOsc	1e-09	-0.1	1	125348103	0	123888397	0	0	0	0	0
highOsc	1e-09	-0.1	2	125197307	0	124113810	0	0	0	0	0
highOsc	1e-09	-0.1	3	124067119	0	122869400	0	0	0	0	0
highOsc	1e-09	-0.075	1	124013983	0	122098398	0	0	0	0	0
highOsc	1e-09	-0.075	2	126707428	0	125040638	0	0	0	0	0
highOsc	1e-09	-0.075	3	127131219	0	125169379	0	0	0	0	0
highOsc	1e-09	-0.05	1	124958914	0	123377383	0	0	0	0	0
highOsc	1e-09	-0.05	2	127163682	0	125346547	0	0	0	0	0
highOsc	1e-09	-0.05	3	123388654	0	121616338	0	0	0	0	0
highOsc	1e-09	-0.025	1	127121844	0	124585696	0	0	0	0	0
highOsc	1e-09	-0.025	2	126092479	0	124086781	0	0	0	0	0
highOsc	1e-09	-0.025	3	128041732	0	125313962	0	0	0	0	0
highOsc	1e-09	0	1	127321946	0	124317436	0	0	0	0	0
highOsc	1e-09	0	2	125946559	0	123661738	0	0	0	0	0
highOsc	1e-09	0	3	126946282	0	124006728	0	0	0	0	0
highOsc	1e-09	0.025	1	130468205	0	126610657	0	0	0	0	0
highOsc	1e-09	0.025	2	130872371	0	126737518	0	0	0	0	0
highOsc	1e-09	0.025	3	130416528	0	125991674	0	0	0	0	0
highOsc	1e-09	0.05	1	129913668	0	124710409	0	0	0	0	0
highOsc	1e-09	0.05	2	130225059	0	124513745	0	0	0	0	0
highOsc	1e-09	0.05	3	129991607	0	125801739	0	0	0	0	0
highOsc	1e-09	0.075	1	133675461	0	123642225	0	0	0	0	0
highOsc	1e-09	0.075	2	132708411	0	124283891	0	0	0	0	0
highOsc	1e-09	0.075	3	131890542	0	122223520	0	0	0	0	0
highOsc	1e-09	0.1	1	130001391	0	110828700	0	0	0	0	0
highOsc	1e-09	0.1	2	130631140	0	111788940	0	0	0	0	0
highOsc	1e-09	0.1	3	130748215	0	109340922	0	0	0	0	0
highOsc	1e-09	0.125	1	128384834	0	79942536	0	0	0	0	0
highOsc	1e-09	0.125	2	131167018	0	79454218	0	0	0	0	0
highOsc	1e-09	0.125	3	131154247	0	90002750	0	0	0	0	0
highOsc	1e-08	-0.125	1	126582816	0	125563384	0	0	0	0	0
highOsc	1e-08	-0.125	2	125479681	0	124370395	0	0	0	0	0
highOsc	1e-08	-0.125	3	125033434	0	123982270	0	0	0	0	0
highOsc	1e-08	-0.1	1	124417446	0	123299072	0	0	0	0	0
highOsc	1e-08	-0.1	2	124771016	0	123236363	0	0	0	0	0
highOsc	1e-08	-0.1	3	122807387	0	121629469	0	0	0	0	0
highOsc	1e-08	-0.075	1	127328072	0	125895430	0	0	0	0	0
highOsc	1e-08	-0.075	2	126594902	0	124849403	0	0	0	0	0
highOsc	1e-08	-0.075	3	126620232	0	125350187	0	0	0	0	0
highOsc	1e-08	-0.05	1	125573866	0	123786389	0	0	0	0	0
highOsc	1e-08	-0.05	2	125277250	0	123196102	0	0	0	0	0
highOsc	1e-08	-0.05	3	125025345	0	123292136	0	0	0	0	0
highOsc	1e-08	-0.025	1	127799820	0	125591804	0	0	0	0	0
highOsc	1e-08	-0.025	2	129202355	0	127102663	0	0	0	0	0
highOsc	1e-08	-0.025	3	128112803	0	125591244	0	0	0	0	0
highOsc	1e-08	0	1	126322892	0	123424271	0	0	0	0	0
highOsc	1e-08	0	2	127536917	0	124657393	0	0	0	0	0
highOsc	1e-08	0	3	127312011	0	124495630	0	0	0	0	0
highOsc	1e-08	0.025	1	131613046	0	127101637	0	0	0	0	0
highOsc	1e-08	0.025	2	132016061	0	126767053	0	0	0	0	0
highOsc	1e-08	0.025	3	130665302	0	125601224	0	0	0	0	0
highOsc	1e-08	0.05	1	127749946	0	121399520	0	0	0	0	0
highOsc	1e-08	0.05	2	129677041	0	123932797	0	0	0	0	0
highOsc	1e-08	0.05	3	129022902	0	122995189	0	0	0	0	0
highOsc	1e-08	0.075	1	134588405	0	125748859	0	0	0	0	0
highOsc	1e-08	0.075	2	131558809	0	122196481	0	0	0	0	0
highOsc	1e-08	0.075	3	134069659	0	125022304	0	0	0	0	0
highOsc	1e-08	0.1	1	130926784	0	113613386	0	0	0	0	0
highOsc	1e-08	0.1	2	131495289	0	112651576	0	0	0	0	0
highOsc	1e-08	0.1	3	130467508	0	114308485	0	0	0	0	0
highOsc	1e-08	0.125	1	130016969	0	82343005	0	0	0	0	0
highOsc	1e-08	0.125	2	132467484	0	73595712	0	0	0	0	0
highOsc	1e-08	0.125	3	130630650	0	86337857	0	0	0	0	0
highOsc	1e-07	-0.125	1	125284069	0	124257590	0	0	0	0	0
highOsc	1e-07	-0.125	2	124797359	0	123766372	0	0	0	0	0
highOsc	1e-07	-0.125	3	124930201	0	124057916	0	0	0	0	0
highOsc	1e-07	-0.1	1	123151621	0	121704382	0	0	0	0	0
highOsc	1e-07	-0.1	2	125204231	0	124105968	0	0	0	0	0
highOsc	1e-07	-0.1	3	122993870	0	121876723	0	0	0	0	0
highOsc	1e-07	-0.075	1	126926073	0	125135823	0	0	0	0	0
highOsc	1e-07	-0.075	2	125596444	0	124134301	0	0	0	0	0
highOsc	1e-07	-0.075	3	125963214	0	124297860	0	0	0	0	0
highOsc	1e-07	-0.05	1	125912587	0	123632861	0	0	0	0	0
highOsc	1e-07	-0.05	2	125693099	0	123581144	0	0	0	0	0
highOsc	1e-07	-0.05	3	123903674	0	122077410	0	0	0	0	0
highOsc	1e-07	-0.025	1	127995050	0	125685452	0	0	0	0	0
highOsc	1e-07	-0.025	2	129011424	0	126424299	0	0	0	0	0
highOsc	1e-07	-0.025	3	128222666	0	126080682	0	0	0	0	0
highOsc	1e-07	0	1	126761360	0	123717099	0	0	0	0	0
highOsc	1e-07	0	2	126635351	0	123771352	0	0	0	0	0
highOsc	1e-07	0	3	125891612	0	122949975	0	0	0	0	0
highOsc	1e-07	0.025	1	130553078	0	126249225	0	0	0	0	0
highOsc	1e-07	0.025	2	130800874	0	125966672	0	0	0	0	0
highOsc	1e-07	0.025	3	132064212	0	127340117	0	0	0	0	0
highOsc	1e-07	0.05	1	130199262	0	124113858	0	0	0	0	0
highOsc	1e-07	0.05	2	130505072	0	124345154	0	0	0	0	0
highOsc	1e-07	0.05	3	129168609	0	123180685	0	0	0	0	0
highOsc	1e-07	0.075	1	133058992	0	124474433	0	0	0	0	0
highOsc	1e-07	0.075	2	134207249	0	121264263	0	0	0	0	0
highOsc	1e-07	0.075	3	133232258	0	123115877	0	0	0	0	0
highOsc	1e-07	0.1	1	131859661	0	111273771	0	0	0	0	0
highOsc	1e-07	0.1	2	130728291	0	102136104	0	0	0	0	0
highOsc	1e-07	0.1	3	129907293	0	103574171	0	0	0	0	0
highOsc	1e-07	0.125	1	134379114	0	73224282	0	0	0	0	0
highOsc	1e-07	0.125	2	132781015	0	63942402	0	0	0	0	0
highOsc	1e-07	0.125	3	128596425	0	41111905	0	0	0	0	0
highOsc	1e-06	-0.125	1	126129246	0	124837918	0	0	0	0	0
highOsc	1e-06	-0.125	2	125794445	0	124768887	0	0	0	0	0
highOsc	1e-06	-0.125	3	124914528	0	123864088	0	0	0	0	0
highOsc	1e-06	-0.1	1	124633188	0	123335882	0	0	0	0	0
highOsc	1e-06	-0.1	2	125995688	0	124462545	0	0	0	0	0
highOsc	1e-06	-0.1	3	124700575	0	123181670	0	0	0	0	0
highOsc	1e-06	-0.075	1	126651740	0	124742953	0	0	0	0	0
highOsc	1e-06	-0.075	2	127634409	0	125834331	0	0	0	0	0
highOsc	1e-06	-0.075	3	127014167	0	125237438	0	0	0	0	0
highOsc	1e-06	-0.05	1	125392008	0	123376458	0	0	0	0	0
highOsc	1e-06	-0.05	2	126503140	0	123873848	0	0	0	0	0
highOsc	1e-06	-0.05	3	124355721	0	121906818	0	0	0	0	0
highOsc	1e-06	-0.025	1	130309288	0	126196738	0	0	0	0	0
highOsc	1e-06	-0.025	2	128950631	0	126054470	0	0	0	0	0
highOsc	1e-06	-0.025	3	127065968	0	123720780	0	0	0	0	0
highOsc	1e-06	0	1	126214750	0	122305963	0	0	0	0	0
highOsc	1e-06	0	2	126894596	0	122167088	0	0	0	0	0
highOsc	1e-06	0	3	126782647	0	121774188	0	0	0	0	0
highOsc	1e-06	0.025	1	132649860	0	128040145	0	0	0	0	0
highOsc	1e-06	0.025	2	128876305	0	121215277	0	0	0	0	0
highOsc	1e-06	0.025	3	131137565	0	124717518	0	0	0	0	0
highOsc	1e-06	0.05	1	129317374	0	116719497	0	0	0	0	0
highOsc	1e-06	0.05	2	129166485	0	116257673	0	0	0	0	0
highOsc	1e-06	0.05	3	127764222	0	113543420	0	0	0	0	0
highOsc	1e-06	0.075	1	130463684	0	97616544	0	0	0	0	0
highOsc	1e-06	0.075	2	130830380	0	97434024	0	0	0	0	0
highOsc	1e-06	0.075	3	128909634	0	81507639	0	0	0	0	0
highOsc	1e-06	0.1	1	131932609	0	34123422	0	0	0	0	0
highOsc	1e-06	0.1	2	129317407	0	19941306	0	0	0	0	0
highOsc	1e-06	0.1	3	129295670	0	23810242	0	0	0	0	0
highOsc	1e-06	0.125	1	127063771	0	11281200	0	0	0	0	0
highOsc	1e-06	0.125	2	129237075	0	14014485	0	0	0	0	0
highOsc	1e-06	0.125	3	128302642	0	9645350	0	0	0	0	0
highOsc	1e-05	-0.125	1	125061721	0	123631713	0	0	0	0	0
highOsc	1e-05	-0.125	2	125429364	0	123646203	0	0	0	0	0
highOsc	1e-05	-0.125	3	124445700	0	122867951	0	0	0	0	0
highOsc	1e-05	-0.1	1	124170226	0	122530511	0	0	0	0	0
highOsc	1e-05	-0.1	2	124317739	0	121971217	0	0	0	0	0
highOsc	1e-05	-0.1	3	124911752	0	123500028	0	0	0	0	0
highOsc	1e-05	-0.075	1	127458717	0	124943461	0	0	0	0	0
highOsc	1e-05	-0.075	2	127191495	0	123568827	0	0	0	0	0
highOsc	1e-05	-0.075	3	128020317	0	124338360	0	0	0	0	0
highOsc	1e-05	-0.05	1	125052986	0	121827141	0	0	0	0	0
highOsc	1e-05	-0.05	2	125409292	0	119581486	0	0	0	0	0
highOsc	1e-05	-0.05	3	124948807	0	121308306	0	0	0	0	0
highOsc	1e-05	-0.025	1	128280525	0	118586502	0	0	0	0	0
highOsc	1e-05	-0.025	2	129182641	0	122939441	0	0	0	0	0
highOsc	1e-05	-0.025	3	127358106	0	119572459	0	0	0	0	0
highOsc	1e-05	0	1	128956823	0	110627232	0	0	0	0	0
highOsc	1e-05	0	2	128031754	0	105950433	0	0	0	0	0
highOsc	1e-05	0	3	126565338	0	110052479	0	0	0	0	0
highOsc	1e-05	0.025	1	128542939	0	49194576	0	0	0	0	0
highOsc	1e-05	0.025	2	127405962	0	54584293	0	0	0	0	0
highOsc	1e-05	0.025	3	128391465	0	54650106	0	0	0	0	0
highOsc	1e-05	0.05	1	128676683	0	24509478	0	0	0	0	0
highOsc	1e-05	0.05	2	129261921	0	23166915	0	0	0	0	0
highOsc	1e-05	0.05	3	126506046	0	23368223	0	0	0	0	0
highOsc	1e-05	0.075	1	127468601	0	15144809	0	0	0	0	0
highOsc	1e-05	0.075	2	127543110	0	12038051	0	0	0	0	0
highOsc	1e-05	0.075	3	128523421	0	11010007	0	0	0	0	0
highOsc	1e-05	0.1	1	127818210	0	9448030	0	0	0	0	0
highOsc	1e-05	0.1	2	127176851	0	6490210	0	0	0	0	0
highOsc	1e-05	0.1	3	125897758	0	6872207	0	0	0	0	0
highOsc	1e-05	0.125	1	126591553	0	4148749	0	0	0	0	0
highOsc	1e-05	0.125	2	127912728	0	6641454	0	0	0	0	0
highOsc	1e-05	0.125	3	127996074	0	5465176	0	0	0	0	0
highOsc	0.0001	-0.125	1	124098717	0	108560483	0	0	0	0	0
highOsc	0.0001	-0.125	2	122918209	0	108348224	0	0	0	0	0
highOsc	0.0001	-0.125	3	123060493	0	112931538	0	0	0	0	0
highOsc	0.0001	-0.1	1	123057653	0	79550589	0	0	0	0	0
highOsc	0.0001	-0.1	2	125372562	0	91810646	0	0	0	0	0
highOsc	0.0001	-0.1	3	125371236	0	94552958	0	0	0	0	0
highOsc	0.0001	-0.075	1	127809788	0	49705275	0	0	0	0	0
highOsc	0.0001	-0.075	2	127093219	0	54515751	0	0	0	0	0
highOsc	0.0001	-0.075	3	127082164	0	48061255	0	0	0	0	0
highOsc	0.0001	-0.05	1	125257218	0	29629631	0	0	0	0	0
highOsc	0.0001	-0.05	2	126323010	0	21356909	0	0	0	0	0
highOsc	0.0001	-0.05	3	126009877	0	27421717	0	0	0	0	0
highOsc	0.0001	-0.025	1	126282906	0	16568840	0	0	0	0	0
highOsc	0.0001	-0.025	2	127056023	0	15866666	0	0	0	0	0
highOsc	0.0001	-0.025	3	126364597	0	13266996	0	0	0	0	0
highOsc	0.0001	0	1	125558474	0	12945668	0	0	0	0	0
highOsc	0.0001	0	2	126478389	0	13885822	0	0	0	0	0
highOsc	0.0001	0	3	127049190	0	10952486	0	0	0	0	0
highOsc	0.0001	0.025	1	128056881	0	9177430	0	0	0	0	0
highOsc	0.0001	0.025	2	128163010	0	10454489	0	0	0	0	0
highOsc	0.0001	0.025	3	127686156	0	8107690	0	0	0	0	0
highOsc	0.0001	0.05	1	126598147	0	6319046	0	0	0	0	0
highOsc	0.0001	0.05	2	127479482	0	6889164	0	0	0	0	0
highOsc	0.0001	0.05	3	128232223	0	8176744	0	0	0	0	0
highOsc	0.0001	0.075	1	127456152	0	4222242	0	0	0	0	0
highOsc	0.0001	0.075	2	127563645	0	5077854	0	0	0	0	0
highOsc	0.0001	0.075	3	126597767	0	6010696	0	0	0	0	0
highOsc	0.0001	0.1	1	128355466	0	4262782	0	0	0	0	0
highOsc	0.0001	0.1	2	127252826	0	5132835	0	0	0	0	0
highOsc	0.0001	0.1	3	127225761	0	3753874	0	0	0	0	0
highOsc	0.0001	0.125	1	127616485	0	3577937	0	0	0	0	0
highOsc	0.0001	0.125	2	128679973	0	4168425	0	0	0	0	0
highOsc	0.0001	0.125	3	128165289	0	4473083	0	0	0	0	0
highOsc	0.001	-0.125	1	125927636	0	17886155	0	0	0	0	0
highOsc	0.001	-0.125	2	129034265	0	19225466	0	0	0	0	0
highOsc	0.001	-0.125	3	126048866	0	18861945	0	0	0	0	0
highOsc	0.001	-0.1	1	127963653	0	16309254	0	0	0	0	0
highOsc	0.001	-0.1	2	126442467	0	12702770	0	0	0	0	0
highOsc	0.001	-0.1	3	126336920	0	13298897	0	0	0	0	0
highOsc	0.001	-0.075	1	126797739	0	12336769	0	0	0	0	0
highOsc	0.001	-0.075	2	126189511	0	11309627	0	0	0	0	0
highOsc	0.001	-0.075	3	126103626	0	12852127	0	0	0	0	0
highOsc	0.001	-0.05	1	126585064	0	9343540	0	0	0	0	0
highOsc	0.001	-0.05	2	126687442	0	10095928	0	0	0	0	0
highOsc	0.001	-0.05	3	126582155	0	11434492	0	0	0	0	0
highOsc	0.001	-0.025	1	126435129	0	8257359	0	0	0	0	0
highOsc	0.001	-0.025	2	126541553	0	8041847	0	0	0	0	0
highOsc	0.001	-0.025	3	127406075	0	8095375	0	0	0	0	0
highOsc	0.001	0	1	126894630	0	7284225	0	0	0	0	0
highOsc	0.001	0	2	126873536	0	6415994	0	0	0	0	0
highOsc	0.001	0	3	127987563	0	7434542	0	0	0	0	0
highOsc	0.001	0.025	1	127816050	0	5383456	0	0	0	0	0
highOsc	0.001	0.025	2	126543427	0	5372395	0	0	0	0	0
highOsc	0.001	0.025	3	128047538	0	5844724	0	0	0	0	0
highOsc	0.001	0.05	1	127272653	0	4093516	0	0	0	0	0
highOsc	0.001	0.05	2	128089619	0	5072860	0	0	0	0	0
highOsc	0.001	0.05	3	128571526	0	5007255	0	0	0	0	0
highOsc	0.001	0.075	1	127887980	0	4832757	0	0	0	0	0
highOsc	0.001	0.075	2	126420400	0	4791284	0	0	0	0	0
highOsc	0.001	0.075	3	125860619	0	4176314	0	0	0	0	0
highOsc	0.001	0.1	1	127621892	0	3953903	0	0	0	0	0
highOsc	0.001	0.1	2	127939449	0	3749218	0	0	0	0	0
highOsc	0.001	0.1	3	127213097	0	3910981	0	0	0	0	0
highOsc	0.001	0.125	1	125951288	0	3011899	0	0	0	0	0
highOsc	0.001	0.125	2	126344658	0	3784007	0	0	0	0	0
highOsc	0.001	0.125	3	127016189	0	3979902	0	0	0	0	0
highOsc	0.01	-0.125	1	125745758	0	13896367	0	0	0	0	0
highOsc	0.01	-0.125	2	125341859	0	12977050	0	0	0	0	0
highOsc	0.01	-0.125	3	127153656	0	11591798	0	0	0	0	0
highOsc	0.01	-0.1	1	126741985	0	12061288	0	0	0	0	0
highOsc	0.01	-0.1	2	125181176	0	11859687	0	0	0	0	0
highOsc	0.01	-0.1	3	126524667	0	11352762	0	0	0	0	0
highOsc	0.01	-0.075	1	127609109	0	8673301	0	0	0	0	0
highOsc	0.01	-0.075	2	127660049	0	8694162	0	0	0	0	0
highOsc	0.01	-0.075	3	125525427	0	9478813	0	0	0	0	0
highOsc	0.01	-0.05	1	127490898	0	9003925	0	0	0	0	0
highOsc	0.01	-0.05	2	126060820	0	8987364	0	0	0	0	0
highOsc	0.01	-0.05	3	127070748	0	8117704	0	0	0	0	0
highOsc	0.01	-0.025	1	126551841	0	6150497	0	0	0	0	0
highOsc	0.01	-0.025	2	126896792	0	7101310	0	0	0	0	0
highOsc	0.01	-0.025	3	126851257	0	6507201	0	0	0	0	0
highOsc	0.01	0	1	127730499	0	7448438	0	0	0	0	0
highOsc	0.01	0	2	127278839	0	6409937	0	0	0	0	0
highOsc	0.01	0	3	126297014	0	6609639	0	0	0	0	0
highOsc	0.01	0.025	1	125539123	0	5257308	0	0	0	0	0
highOsc	0.01	0.025	2	128196721	0	5617233	0	0	0	0	0
highOsc	0.01	0.025	3	126140361	0	5842652	0	0	0	0	0
highOsc	0.01	0.05	1	126970810	0	4473498	0	0	0	0	0
highOsc	0.01	0.05	2	126198759	0	4125938	0	0	0	0	0
highOsc	0.01	0.05	3	126886611	0	3669985	0	0	0	0	0
highOsc	0.01	0.075	1	128402493	0	4133422	0	0	0	0	0
highOsc	0.01	0.075	2	127454144	0	4219007	0	0	0	0	0
highOsc	0.01	0.075	3	127219169	0	3650062	0	0	0	0	0
highOsc	0.01	0.1	1	127043704	0	3326658	0	0	0	0	0
highOsc	0.01	0.1	2	126882026	0	3074341	0	0	0	0	0
highOsc	0.01	0.1	3	126871982	0	3765589	0	0	0	0	0
highOsc	0.01	0.125	1	127463182	0	3075158	0	0	0	0	0
highOsc	0.01	0.125	2	127940275	0	3576338	0	0	0	0	0
highOsc	0.01	0.125	3	127904121	0	2951563	0	0	0	0	0
highOsc	0.1	-0.125	1	127300007	0	13038504	0	0	0	0	0
highOsc	0.1	-0.125	2	126820663	0	12126170	0	0	0	0	0
highOsc	0.1	-0.125	3	125144731	0	11364902	0	0	0	0	0
highOsc	0.1	-0.1	1	126128502	0	9348077	0	0	0	0	0
highOsc	0.1	-0.1	2	126647365	0	11502759	0	0	0	0	0
highOsc	0.1	-0.1	3	126184923	0	11384564	0	0	0	0	0
highOsc	0.1	-0.075	1	125982303	0	8617979	0	0	0	0	0
highOsc	0.1	-0.075	2	126777297	0	11080128	0	0	0	0	0
highOsc	0.1	-0.075	3	126862504	0	8972742	0	0	0	0	0
highOsc	0.1	-0.05	1	126707048	0	7091387	0	0	0	0	0
highOsc	0.1	-0.05	2	127760514	0	7718433	0	0	0	0	0
highOsc	0.1	-0.05	3	126780962	0	7312746	0	0	0	0	0
highOsc	0.1	-0.025	1	127114436	0	7995541	0	0	0	0	0
highOsc	0.1	-0.025	2	125669295	0	8034998	0	0	0	0	0
highOsc	0.1	-0.025	3	126134317	0	7779940	0	0	0	0	0
highOsc	0.1	0	1	127852561	0	6644269	0	0	0	0	0
highOsc	0.1	0	2	126411051	0	5314697	0	0	0	0	0
highOsc	0.1	0	3	126893427	0	5502299	0	0	0	0	0
highOsc	0.1	0.025	1	127452673	0	5103257	0	0	0	0	0
highOsc	0.1	0.025	2	128380128	0	5638404	0	0	0	0	0
highOsc	0.1	0.025	3	128014939	0	5316206	0	0	0	0	0
highOsc	0.1	0.05	1	126476444	0	4977964	0	0	0	0	0
highOsc	0.1	0.05	2	126682794	0	4524502	0	0	0	0	0
highOsc	0.1	0.05	3	127430012	0	4773812	0	0	0	0	0
highOsc	0.1	0.075	1	127104684	0	3766240	0	0	0	0	0
highOsc	0.1	0.075	2	127186241	0	4628498	0	0	0	0	0
highOsc	0.1	0.075	3	127232272	0	4159434	0	0	0	0	0
highOsc	0.1	0.1	1	127168008	0	3765999	0	0	0	0	0
highOsc	0.1	0.1	2	128383975	0	3239968	0	0	0	0	0
highOsc	0.1	0.1	3	127499895	0	3684867	0	0	0	0	0
highOsc	0.1	0.125	1	127348189	0	3013548	0	0	0	0	0
highOsc	0.1	0.125	2	128199127	0	3498334	0	0	0	0	0
highOsc	0.1	0.125	3	128438631	0	3077967	0	0	0	0	0

## Sheet: Fig 7(A)
MH
φ	β	Replicate	Strain1	Strain1M1	Strain1M2	Strain1M1M2	Strain2	Strain2M1	Strain2M2	Strain2M1M2
0.01	1e-09	1	954894643	1049929	0	0	0	0	0	0
0.01	1e-09	2	955425187	846223	0	0	0	0	0	0
0.01	1e-09	3	954993041	917197	0	0	0	0	0	0
0.01	1e-08	1	955060757	986387	0	0	0	0	0	0
0.01	1e-08	2	955337606	1108201	0	0	0	0	0	0
0.01	1e-08	3	954466205	1030992	0	0	0	0	0	0
0.01	1e-07	1	871102125	233233911	0	0	0	0	0	0
0.01	1e-07	2	874229683	226051465	0	0	0	0	0	0
0.01	1e-07	3	876974215	218846644	0	0	0	0	0	0
0.01	1e-06	1	648574722	640386166	0	0	0	0	0	0
0.01	1e-06	2	649301753	640219844	0	0	0	0	0	0
0.01	1e-06	3	650312473	641519891	0	0	0	0	0	0
0.01	1e-05	1	643928592	643114902	0	0	0	0	0	0
0.01	1e-05	2	644037881	643190723	0	0	0	0	0	0
0.01	1e-05	3	644438714	643456913	0	0	0	0	0	0
0.01	0.0001	1	638680691	638640294	0	0	0	0	0	0
0.01	0.0001	2	640290420	640245140	0	0	0	0	0	0
0.01	0.0001	3	639443959	639391437	0	0	0	0	0	0
0.01	0.001	1	636456686	636453627	0	0	0	0	0	0
0.01	0.001	2	636795858	636791544	0	0	0	0	0	0
0.01	0.001	3	637054008	637050345	0	0	0	0	0	0
0.01	0.01	1	635878005	635876937	0	0	0	0	0	0
0.01	0.01	2	637103492	637102438	0	0	0	0	0	0
0.01	0.01	3	635940215	635939446	0	0	0	0	0	0
0.1	1e-09	1	955364466	1352502	0	0	0	0	0	0
0.1	1e-09	2	955773541	1255028	0	0	0	0	0	0
0.1	1e-09	3	954684306	1153034	0	0	0	0	0	0
0.1	1e-08	1	955779295	1483596	0	0	0	0	0	0
0.1	1e-08	2	954064370	1291266	0	0	0	0	0	0
0.1	1e-08	3	954958388	1268676	0	0	0	0	0	0
0.1	1e-07	1	724775905	523252833	0	0	0	0	0	0
0.1	1e-07	2	728215918	514600305	0	0	0	0	0	0
0.1	1e-07	3	728481615	516148832	0	0	0	0	0	0
0.1	1e-06	1	648472033	640931058	0	0	0	0	0	0
0.1	1e-06	2	648727390	640541155	0	0	0	0	0	0
0.1	1e-06	3	649294203	641283263	0	0	0	0	0	0
0.1	1e-05	1	643117810	642384110	0	0	0	0	0	0
0.1	1e-05	2	643862021	643082710	0	0	0	0	0	0
0.1	1e-05	3	643253632	642567615	0	0	0	0	0	0
0.1	0.0001	1	639906649	639851638	0	0	0	0	0	0
0.1	0.0001	2	639430974	639380194	0	0	0	0	0	0
0.1	0.0001	3	639469516	639420342	0	0	0	0	0	0
0.1	0.001	1	636901097	636896370	0	0	0	0	0	0
0.1	0.001	2	637196111	637190921	0	0	0	0	0	0
0.1	0.001	3	637007622	637003916	0	0	0	0	0	0
0.1	0.01	1	636527449	636526304	0	0	0	0	0	0
0.1	0.01	2	635523666	635522900	0	0	0	0	0	0
0.1	0.01	3	635077553	635076869	0	0	0	0	0	0
0.5	1e-09	1	696533592	564445245	0	0	0	0	0	0
0.5	1e-09	2	697346888	563433856	0	0	0	0	0	0
0.5	1e-09	3	694171348	568973330	0	0	0	0	0	0
0.5	1e-08	1	682856858	585553533	0	0	0	0	0	0
0.5	1e-08	2	681679388	588054934	0	0	0	0	0	0
0.5	1e-08	3	684788854	583101049	0	0	0	0	0	0
0.5	1e-07	1	658361936	626226380	0	0	0	0	0	0
0.5	1e-07	2	657456852	626929073	0	0	0	0	0	0
0.5	1e-07	3	657292649	626717569	0	0	0	0	0	0
0.5	1e-06	1	648158450	641116634	0	0	0	0	0	0
0.5	1e-06	2	647925563	641721413	0	0	0	0	0	0
0.5	1e-06	3	648494930	642216017	0	0	0	0	0	0
0.5	1e-05	1	643998019	643228057	0	0	0	0	0	0
0.5	1e-05	2	644146926	643418476	0	0	0	0	0	0
0.5	1e-05	3	643610442	642891189	0	0	0	0	0	0
0.5	0.0001	1	639729747	639681206	0	0	0	0	0	0
0.5	0.0001	2	639194146	639145221	0	0	0	0	0	0
0.5	0.0001	3	639105602	639062721	0	0	0	0	0	0
0.5	0.001	1	636685740	636681849	0	0	0	0	0	0
0.5	0.001	2	636543744	636540407	0	0	0	0	0	0
0.5	0.001	3	636824136	636820084	0	0	0	0	0	0
0.5	0.01	1	635686888	635685993	0	0	0	0	0	0
0.5	0.01	2	635590859	635590003	0	0	0	0	0	0
0.5	0.01	3	636552526	636551277	0	0	0	0	0	0
0.9	1e-09	1	657752634	627577252	0	0	0	0	0	0
0.9	1e-09	2	656842576	627660012	0	0	0	0	0	0
0.9	1e-09	3	655017819	628666875	0	0	0	0	0	0
0.9	1e-08	1	655998631	629064884	0	0	0	0	0	0
0.9	1e-08	2	655267432	630024557	0	0	0	0	0	0
0.9	1e-08	3	656837975	627414836	0	0	0	0	0	0
0.9	1e-07	1	652448635	634933796	0	0	0	0	0	0
0.9	1e-07	2	653433874	635528202	0	0	0	0	0	0
0.9	1e-07	3	652008223	634894401	0	0	0	0	0	0
0.9	1e-06	1	647534677	642262975	0	0	0	0	0	0
0.9	1e-06	2	646789083	642028000	0	0	0	0	0	0
0.9	1e-06	3	647449152	641807543	0	0	0	0	0	0
0.9	1e-05	1	643581005	642890709	0	0	0	0	0	0
0.9	1e-05	2	642907685	642187994	0	0	0	0	0	0
0.9	1e-05	3	642816076	642167694	0	0	0	0	0	0
0.9	0.0001	1	639534485	639477937	0	0	0	0	0	0
0.9	0.0001	2	639272173	639227857	0	0	0	0	0	0
0.9	0.0001	3	639585033	639546430	0	0	0	0	0	0
0.9	0.001	1	636919689	636915933	0	0	0	0	0	0
0.9	0.001	2	636964631	636960986	0	0	0	0	0	0
0.9	0.001	3	637018152	637014628	0	0	0	0	0	0
0.9	0.01	1	635497336	635496430	0	0	0	0	0	0
0.9	0.01	2	635988936	635987819	0	0	0	0	0	0
0.9	0.01	3	636648697	636647605	0	0	0	0	0	0
1	1e-09	1	654649781	631451857	0	0	0	0	0	0
1	1e-09	2	654652603	631023120	0	0	0	0	0	0
1	1e-09	3	655334702	630339747	0	0	0	0	0	0
1	1e-08	1	654294841	632024658	0	0	0	0	0	0
1	1e-08	2	653987197	631556447	0	0	0	0	0	0
1	1e-08	3	655723232	630702734	0	0	0	0	0	0
1	1e-07	1	651704023	635940179	0	0	0	0	0	0
1	1e-07	2	651420394	635593301	0	0	0	0	0	0
1	1e-07	3	651625448	637152055	0	0	0	0	0	0
1	1e-06	1	647634692	642369010	0	0	0	0	0	0
1	1e-06	2	647770945	642557654	0	0	0	0	0	0
1	1e-06	3	647607147	642247406	0	0	0	0	0	0
1	1e-05	1	643501649	642842284	0	0	0	0	0	0
1	1e-05	2	643125861	642513149	0	0	0	0	0	0
1	1e-05	3	643534829	642869989	0	0	0	0	0	0
1	0.0001	1	639416480	639372991	0	0	0	0	0	0
1	0.0001	2	639791242	639733488	0	0	0	0	0	0
1	0.0001	3	639308741	639263461	0	0	0	0	0	0
1	0.001	1	636957174	636953732	0	0	0	0	0	0
1	0.001	2	637235174	637230438	0	0	0	0	0	0
1	0.001	3	636221058	636217985	0	0	0	0	0	0
1	0.01	1	636953625	636951920	0	0	0	0	0	0
1	0.01	2	635711621	635710672	0	0	0	0	0	0
1	0.01	3	635731471	635730697	0	0	0	0	0	0
1.1	1e-09	1	654733126	631625036	0	0	0	0	0	0
1.1	1e-09	2	654452080	631350116	0	0	0	0	0	0
1.1	1e-09	3	654439543	632668713	0	0	0	0	0	0
1.1	1e-08	1	654909919	631550342	0	0	0	0	0	0
1.1	1e-08	2	654887210	631872938	0	0	0	0	0	0
1.1	1e-08	3	654103774	630909566	0	0	0	0	0	0
1.1	1e-07	1	650849761	635866442	0	0	0	0	0	0
1.1	1e-07	2	652855950	635501147	0	0	0	0	0	0
1.1	1e-07	3	651973569	634857264	0	0	0	0	0	0
1.1	1e-06	1	647754843	642971906	0	0	0	0	0	0
1.1	1e-06	2	646714727	642001970	0	0	0	0	0	0
1.1	1e-06	3	646794545	642070298	0	0	0	0	0	0
1.1	1e-05	1	643516491	642827627	0	0	0	0	0	0
1.1	1e-05	2	643680503	643026529	0	0	0	0	0	0
1.1	1e-05	3	644403814	643592248	0	0	0	0	0	0
1.1	0.0001	1	639525121	639475263	0	0	0	0	0	0
1.1	0.0001	2	639236902	639191403	0	0	0	0	0	0
1.1	0.0001	3	639336658	639283814	0	0	0	0	0	0
1.1	0.001	1	636342087	636338414	0	0	0	0	0	0
1.1	0.001	2	636340860	636337249	0	0	0	0	0	0
1.1	0.001	3	636093426	636090132	0	0	0	0	0	0
1.1	0.01	1	635967421	635966460	0	0	0	0	0	0
1.1	0.01	2	636671934	636671005	0	0	0	0	0	0
1.1	0.01	3	636049209	636048292	0	0	0	0	0	0
2	1e-09	1	655462861	631012453	0	0	0	0	0	0
2	1e-09	2	654714228	631067434	0	0	0	0	0	0
2	1e-09	3	655210373	630183977	0	0	0	0	0	0
2	1e-08	1	654120831	632864508	0	0	0	0	0	0
2	1e-08	2	654174133	633271450	0	0	0	0	0	0
2	1e-08	3	655132044	631369029	0	0	0	0	0	0
2	1e-07	1	651573884	635312366	0	0	0	0	0	0
2	1e-07	2	652579261	636570591	0	0	0	0	0	0
2	1e-07	3	652392793	636127805	0	0	0	0	0	0
2	1e-06	1	647130637	642331363	0	0	0	0	0	0
2	1e-06	2	647596130	642337743	0	0	0	0	0	0
2	1e-06	3	647684320	641743818	0	0	0	0	0	0
2	1e-05	1	643787306	642937312	0	0	0	0	0	0
2	1e-05	2	643590458	642918187	0	0	0	0	0	0
2	1e-05	3	643921675	643097459	0	0	0	0	0	0
2	0.0001	1	639975035	639927935	0	0	0	0	0	0
2	0.0001	2	639897362	639844540	0	0	0	0	0	0
2	0.0001	3	639468438	639425984	0	0	0	0	0	0
2	0.001	1	637563197	637558956	0	0	0	0	0	0
2	0.001	2	636046512	636043619	0	0	0	0	0	0
2	0.001	3	637226766	637222574	0	0	0	0	0	0
2	0.01	1	636459998	636459381	0	0	0	0	0	0
2	0.01	2	635245454	635244769	0	0	0	0	0	0
2	0.01	3	634804558	634803711	0	0	0	0	0	0
10	1e-09	1	655369477	630207295	0	0	0	0	0	0
10	1e-09	2	655029572	630464298	0	0	0	0	0	0
10	1e-09	3	654191608	631734707	0	0	0	0	0	0
10	1e-08	1	654899197	630825697	0	0	0	0	0	0
10	1e-08	2	654296761	630526802	0	0	0	0	0	0
10	1e-08	3	654026004	631886235	0	0	0	0	0	0
10	1e-07	1	651651206	636133106	0	0	0	0	0	0
10	1e-07	2	651872870	636128956	0	0	0	0	0	0
10	1e-07	3	651448915	635672644	0	0	0	0	0	0
10	1e-06	1	647748320	642514199	0	0	0	0	0	0
10	1e-06	2	647673104	642556113	0	0	0	0	0	0
10	1e-06	3	647781114	642301516	0	0	0	0	0	0
10	1e-05	1	643784335	642947989	0	0	0	0	0	0
10	1e-05	2	643500505	642781091	0	0	0	0	0	0
10	1e-05	3	643647218	642954618	0	0	0	0	0	0
10	0.0001	1	640591880	640531366	0	0	0	0	0	0
10	0.0001	2	639193090	639150461	0	0	0	0	0	0
10	0.0001	3	639618581	639579609	0	0	0	0	0	0
10	0.001	1	636922379	636918033	0	0	0	0	0	0
10	0.001	2	636835843	636832537	0	0	0	0	0	0
10	0.001	3	636374343	636371282	0	0	0	0	0	0
10	0.01	1	635785650	635784837	0	0	0	0	0	0
10	0.01	2	634751887	634751170	0	0	0	0	0	0
10	0.01	3	636260047	636258979	0	0	0	0	0	0
100	1e-09	1	653885109	631508653	0	0	0	0	0	0
100	1e-09	2	653551374	630342708	0	0	0	0	0	0
100	1e-09	3	655220404	630689828	0	0	0	0	0	0
100	1e-08	1	653853940	631845323	0	0	0	0	0	0
100	1e-08	2	654699162	631536560	0	0	0	0	0	0
100	1e-08	3	654521817	631619681	0	0	0	0	0	0
100	1e-07	1	651819798	636071917	0	0	0	0	0	0
100	1e-07	2	652685241	635913967	0	0	0	0	0	0
100	1e-07	3	651929222	635959219	0	0	0	0	0	0
100	1e-06	1	647110700	641944796	0	0	0	0	0	0
100	1e-06	2	646905827	641849037	0	0	0	0	0	0
100	1e-06	3	648322159	642762409	0	0	0	0	0	0
100	1e-05	1	643695707	642905118	0	0	0	0	0	0
100	1e-05	2	642522119	641993987	0	0	0	0	0	0
100	1e-05	3	643890664	643156778	0	0	0	0	0	0
100	0.0001	1	639873991	639820658	0	0	0	0	0	0
100	0.0001	2	639011977	638969450	0	0	0	0	0	0
100	0.0001	3	639571023	639519879	0	0	0	0	0	0
100	0.001	1	636633816	636629736	0	0	0	0	0	0
100	0.001	2	637221763	637217332	0	0	0	0	0	0
100	0.001	3	637042184	637038480	0	0	0	0	0	0
100	0.01	1	635763621	635762920	0	0	0	0	0	0
100	0.01	2	635434223	635433238	0	0	0	0	0	0
100	0.01	3	635785827	635784868	0	0	0	0	0	0
MV
φ	β	Replicate	Strain1	Strain1M1	Strain1M2	Strain1M1M2	Strain2	Strain2M1	Strain2M2	Strain2M1M2
0.01	1e-09	1	956508087	0	608799262	0	0	0	0	0
0.01	1e-09	2	956095433	0	581594248	0	0	0	0	0
0.01	1e-09	3	956456210	0	574792510	0	0	0	0	0
0.01	1e-08	1	955665314	0	648937596	0	0	0	0	0
0.01	1e-08	2	956620913	0	648303374	0	0	0	0	0
0.01	1e-08	3	956643220	0	654105178	0	0	0	0	0
0.01	1e-07	1	955728382	0	812763568	0	0	0	0	0
0.01	1e-07	2	955706564	0	813849779	0	0	0	0	0
0.01	1e-07	3	955690695	0	807501446	0	0	0	0	0
0.01	1e-06	1	955700313	0	911685117	0	0	0	0	0
0.01	1e-06	2	955000348	0	919551301	0	0	0	0	0
0.01	1e-06	3	955741357	0	912027155	0	0	0	0	0
0.01	1e-05	1	955671101	0	930317359	0	0	0	0	0
0.01	1e-05	2	955537673	0	930651437	0	0	0	0	0
0.01	1e-05	3	955205312	0	936718426	0	0	0	0	0
0.01	0.0001	1	955626371	0	936543626	0	0	0	0	0
0.01	0.0001	2	955489262	0	938859452	0	0	0	0	0
0.01	0.0001	3	955878776	0	943575718	0	0	0	0	0
0.01	0.001	1	955573994	0	941180316	0	0	0	0	0
0.01	0.001	2	955059007	0	942393266	0	0	0	0	0
0.01	0.001	3	955339804	0	939095693	0	0	0	0	0
0.01	0.01	1	955137164	0	942720694	0	0	0	0	0
0.01	0.01	2	955379884	0	942134005	0	0	0	0	0
0.01	0.01	3	955566485	0	943724863	0	0	0	0	0
0.1	1e-09	1	955452351	0	920177709	0	0	0	0	0
0.1	1e-09	2	955015638	0	918545671	0	0	0	0	0
0.1	1e-09	3	955077143	0	921903626	0	0	0	0	0
0.1	1e-08	1	955778844	0	925588192	0	0	0	0	0
0.1	1e-08	2	955194752	0	918408297	0	0	0	0	0
0.1	1e-08	3	955059609	0	917977471	0	0	0	0	0
0.1	1e-07	1	954998220	0	928804462	0	0	0	0	0
0.1	1e-07	2	955417127	0	928305929	0	0	0	0	0
0.1	1e-07	3	955510396	0	920058090	0	0	0	0	0
0.1	1e-06	1	955486135	0	933529955	0	0	0	0	0
0.1	1e-06	2	954703155	0	933080636	0	0	0	0	0
0.1	1e-06	3	955810905	0	935921311	0	0	0	0	0
0.1	1e-05	1	955452562	0	942587292	0	0	0	0	0
0.1	1e-05	2	955144370	0	943475456	0	0	0	0	0
0.1	1e-05	3	955629833	0	941309636	0	0	0	0	0
0.1	0.0001	1	955774045	0	945865388	0	0	0	0	0
0.1	0.0001	2	955449548	0	945513595	0	0	0	0	0
0.1	0.0001	3	956060897	0	945898372	0	0	0	0	0
0.1	0.001	1	955867354	0	946493180	0	0	0	0	0
0.1	0.001	2	954915396	0	947256944	0	0	0	0	0
0.1	0.001	3	955547904	0	946438370	0	0	0	0	0
0.1	0.01	1	954775379	0	947502519	0	0	0	0	0
0.1	0.01	2	955804190	0	950182972	0	0	0	0	0
0.1	0.01	3	955994576	0	947326802	0	0	0	0	0
0.5	1e-09	1	955205934	0	947352022	0	0	0	0	0
0.5	1e-09	2	955149174	0	948292260	0	0	0	0	0
0.5	1e-09	3	955630198	0	949149024	0	0	0	0	0
0.5	1e-08	1	954807967	0	947624421	0	0	0	0	0
0.5	1e-08	2	956444322	0	948765303	0	0	0	0	0
0.5	1e-08	3	955187685	0	945679384	0	0	0	0	0
0.5	1e-07	1	955470770	0	948351849	0	0	0	0	0
0.5	1e-07	2	955587993	0	948994600	0	0	0	0	0
0.5	1e-07	3	955279805	0	947746800	0	0	0	0	0
0.5	1e-06	1	955315869	0	949320552	0	0	0	0	0
0.5	1e-06	2	955764565	0	949534506	0	0	0	0	0
0.5	1e-06	3	955471160	0	948759962	0	0	0	0	0
0.5	1e-05	1	954890488	0	950063666	0	0	0	0	0
0.5	1e-05	2	955447178	0	950466991	0	0	0	0	0
0.5	1e-05	3	954786057	0	950623380	0	0	0	0	0
0.5	0.0001	1	955766927	0	950861606	0	0	0	0	0
0.5	0.0001	2	955166813	0	951674501	0	0	0	0	0
0.5	0.0001	3	955819095	0	952561649	0	0	0	0	0
0.5	0.001	1	954863691	0	951334735	0	0	0	0	0
0.5	0.001	2	955706158	0	951747367	0	0	0	0	0
0.5	0.001	3	955357495	0	952848531	0	0	0	0	0
0.5	0.01	1	955947861	0	952586939	0	0	0	0	0
0.5	0.01	2	956467369	0	953102120	0	0	0	0	0
0.5	0.01	3	955450663	0	952522091	0	0	0	0	0
0.9	1e-09	1	955122424	0	951290572	0	0	0	0	0
0.9	1e-09	2	955263878	0	950360593	0	0	0	0	0
0.9	1e-09	3	956098285	0	952262568	0	0	0	0	0
0.9	1e-08	1	955518176	0	951353099	0	0	0	0	0
0.9	1e-08	2	955034431	0	951491605	0	0	0	0	0
0.9	1e-08	3	956055657	0	952427931	0	0	0	0	0
0.9	1e-07	1	955953813	0	951740728	0	0	0	0	0
0.9	1e-07	2	954619893	0	949901267	0	0	0	0	0
0.9	1e-07	3	955248759	0	951449635	0	0	0	0	0
0.9	1e-06	1	956018073	0	952304779	0	0	0	0	0
0.9	1e-06	2	955331126	0	952449730	0	0	0	0	0
0.9	1e-06	3	955344697	0	951180271	0	0	0	0	0
0.9	1e-05	1	956065090	0	952040762	0	0	0	0	0
0.9	1e-05	2	955461863	0	953017877	0	0	0	0	0
0.9	1e-05	3	955888909	0	952986787	0	0	0	0	0
0.9	0.0001	1	954969251	0	953215633	0	0	0	0	0
0.9	0.0001	2	955266718	0	953113327	0	0	0	0	0
0.9	0.0001	3	955954724	0	953838777	0	0	0	0	0
0.9	0.001	1	955958348	0	953981510	0	0	0	0	0
0.9	0.001	2	955194290	0	953443387	0	0	0	0	0
0.9	0.001	3	955791802	0	953826408	0	0	0	0	0
0.9	0.01	1	955077878	0	952924784	0	0	0	0	0
0.9	0.01	2	955453890	0	953726842	0	0	0	0	0
0.9	0.01	3	954834262	0	953549241	0	0	0	0	0
1	1e-09	1	955656403	0	951538559	0	0	0	0	0
1	1e-09	2	955071254	0	951463550	0	0	0	0	0
1	1e-09	3	955257819	0	951227824	0	0	0	0	0
1	1e-08	1	955522245	0	952143412	0	0	0	0	0
1	1e-08	2	955088125	0	950950533	0	0	0	0	0
1	1e-08	3	955467818	0	951906743	0	0	0	0	0
1	1e-07	1	955099956	0	951778641	0	0	0	0	0
1	1e-07	2	955273487	0	951873592	0	0	0	0	0
1	1e-07	3	955009139	0	952136043	0	0	0	0	0
1	1e-06	1	955565052	0	952083585	0	0	0	0	0
1	1e-06	2	955112478	0	951815441	0	0	0	0	0
1	1e-06	3	955135108	0	952228680	0	0	0	0	0
1	1e-05	1	955451645	0	952950444	0	0	0	0	0
1	1e-05	2	955567357	0	952846202	0	0	0	0	0
1	1e-05	3	955388568	0	952878634	0	0	0	0	0
1	0.0001	1	955970457	0	953815152	0	0	0	0	0
1	0.0001	2	955388801	0	953310242	0	0	0	0	0
1	0.0001	3	955338496	0	952525736	0	0	0	0	0
1	0.001	1	955793718	0	953717372	0	0	0	0	0
1	0.001	2	955241482	0	953840330	0	0	0	0	0
1	0.001	3	954724458	0	952999999	0	0	0	0	0
1	0.01	1	955321566	0	953908428	0	0	0	0	0
1	0.01	2	955490401	0	953645380	0	0	0	0	0
1	0.01	3	955661909	0	954044054	0	0	0	0	0
1.1	1e-09	1	955333891	0	951626219	0	0	0	0	0
1.1	1e-09	2	955841654	0	952099329	0	0	0	0	0
1.1	1e-09	3	955029339	0	950935402	0	0	0	0	0
1.1	1e-08	1	955817770	0	952237634	0	0	0	0	0
1.1	1e-08	2	955441261	0	952097474	0	0	0	0	0
1.1	1e-08	3	955921913	0	952831795	0	0	0	0	0
1.1	1e-07	1	955831924	0	952263281	0	0	0	0	0
1.1	1e-07	2	955571096	0	952413632	0	0	0	0	0
1.1	1e-07	3	955092168	0	952066356	0	0	0	0	0
1.1	1e-06	1	955951978	0	952516514	0	0	0	0	0
1.1	1e-06	2	955507924	0	952104602	0	0	0	0	0
1.1	1e-06	3	955476211	0	952144846	0	0	0	0	0
1.1	1e-05	1	955489306	0	953029104	0	0	0	0	0
1.1	1e-05	2	955476480	0	952585716	0	0	0	0	0
1.1	1e-05	3	954891615	0	951927235	0	0	0	0	0
1.1	0.0001	1	955361560	0	953463932	0	0	0	0	0
1.1	0.0001	2	955215725	0	952759414	0	0	0	0	0
1.1	0.0001	3	955954817	0	953434126	0	0	0	0	0
1.1	0.001	1	955588689	0	953725538	0	0	0	0	0
1.1	0.001	2	955458383	0	953530039	0	0	0	0	0
1.1	0.001	3	955678154	0	953620879	0	0	0	0	0
1.1	0.01	1	955466755	0	953742063	0	0	0	0	0
1.1	0.01	2	955550277	0	954352876	0	0	0	0	0
1.1	0.01	3	954932592	0	953012827	0	0	0	0	0
2	1e-09	1	955782624	0	951718090	0	0	0	0	0
2	1e-09	2	955382033	0	951432795	0	0	0	0	0
2	1e-09	3	955855520	0	951701654	0	0	0	0	0
2	1e-08	1	955549331	0	952035345	0	0	0	0	0
2	1e-08	2	955212473	0	951874303	0	0	0	0	0
2	1e-08	3	955373286	0	951865400	0	0	0	0	0
2	1e-07	1	954934416	0	951347000	0	0	0	0	0
2	1e-07	2	955782491	0	952269884	0	0	0	0	0
2	1e-07	3	956144777	0	952306682	0	0	0	0	0
2	1e-06	1	955153868	0	952156901	0	0	0	0	0
2	1e-06	2	955703646	0	952532815	0	0	0	0	0
2	1e-06	3	955559042	0	952698949	0	0	0	0	0
2	1e-05	1	955482558	0	952866604	0	0	0	0	0
2	1e-05	2	955911879	0	953252529	0	0	0	0	0
2	1e-05	3	955256795	0	952244019	0	0	0	0	0
2	0.0001	1	955364350	0	953399663	0	0	0	0	0
2	0.0001	2	955557579	0	953115805	0	0	0	0	0
2	0.0001	3	955630006	0	953705820	0	0	0	0	0
2	0.001	1	955223593	0	953400365	0	0	0	0	0
2	0.001	2	955645822	0	953752154	0	0	0	0	0
2	0.001	3	955912458	0	954039910	0	0	0	0	0
2	0.01	1	955713412	0	954304433	0	0	0	0	0
2	0.01	2	955285535	0	953612248	0	0	0	0	0
2	0.01	3	954796434	0	953154279	0	0	0	0	0
10	1e-09	1	954973876	0	951362704	0	0	0	0	0
10	1e-09	2	956142468	0	952809348	0	0	0	0	0
10	1e-09	3	955494454	0	952414459	0	0	0	0	0
10	1e-08	1	956140765	0	952550205	0	0	0	0	0
10	1e-08	2	954866027	0	951572184	0	0	0	0	0
10	1e-08	3	956181235	0	952898425	0	0	0	0	0
10	1e-07	1	955449095	0	951860750	0	0	0	0	0
10	1e-07	2	955528796	0	951831958	0	0	0	0	0
10	1e-07	3	955309149	0	952193164	0	0	0	0	0
10	1e-06	1	955945232	0	952419812	0	0	0	0	0
10	1e-06	2	955434027	0	951704290	0	0	0	0	0
10	1e-06	3	955327741	0	952108887	0	0	0	0	0
10	1e-05	1	955214585	0	952275705	0	0	0	0	0
10	1e-05	2	955589130	0	953040908	0	0	0	0	0
10	1e-05	3	954695251	0	951439937	0	0	0	0	0
10	0.0001	1	955584842	0	953175697	0	0	0	0	0
10	0.0001	2	955354177	0	953313862	0	0	0	0	0
10	0.0001	3	955510390	0	953477120	0	0	0	0	0
10	0.001	1	955470371	0	953674621	0	0	0	0	0
10	0.001	2	956066189	0	954313471	0	0	0	0	0
10	0.001	3	954630334	0	952740200	0	0	0	0	0
10	0.01	1	955573725	0	953805131	0	0	0	0	0
10	0.01	2	954917410	0	953433803	0	0	0	0	0
10	0.01	3	955931332	0	954427875	0	0	0	0	0
100	1e-09	1	955049300	0	951250261	0	0	0	0	0
100	1e-09	2	955440675	0	951885309	0	0	0	0	0
100	1e-09	3	955095161	0	951209424	0	0	0	0	0
100	1e-08	1	955557289	0	951129205	0	0	0	0	0
100	1e-08	2	955238726	0	952362160	0	0	0	0	0
100	1e-08	3	955915038	0	951313796	0	0	0	0	0
100	1e-07	1	955533596	0	951921653	0	0	0	0	0
100	1e-07	2	955881928	0	952131313	0	0	0	0	0
100	1e-07	3	955526116	0	952037720	0	0	0	0	0
100	1e-06	1	955327364	0	952014069	0	0	0	0	0
100	1e-06	2	955676452	0	952335699	0	0	0	0	0
100	1e-06	3	955593930	0	952446274	0	0	0	0	0
100	1e-05	1	955213278	0	952669635	0	0	0	0	0
100	1e-05	2	955341242	0	952706630	0	0	0	0	0
100	1e-05	3	955226558	0	952276180	0	0	0	0	0
100	0.0001	1	954657197	0	952287116	0	0	0	0	0
100	0.0001	2	955306680	0	953232565	0	0	0	0	0
100	0.0001	3	954877088	0	952515829	0	0	0	0	0
100	0.001	1	955615853	0	953931487	0	0	0	0	0
100	0.001	2	955342194	0	953355132	0	0	0	0	0
100	0.001	3	955190963	0	953254579	0	0	0	0	0
100	0.01	1	955615592	0	954124241	0	0	0	0	0
100	0.01	2	956256156	0	954519462	0	0	0	0	0
100	0.01	3	955154721	0	953422866	0	0	0	0	0

[truncated: 23 more sheets: Fig 7(B), Fig 10(A), Fig 10(B), Fig 10(C), Fig 10(D), S1 Fig (A), S1 Fig (B), S1 Fig (C), S1 Fig (D), S2 Fig (A), S2 Fig (B), S2 Fig (C), S2 Fig (D), S3 Fig (A), S3 Fig (B), S3 Fig (C), S3 Fig (D), S3 Fig (E), S3 Fig (F), S13 Fig (A) & (B) …]
