# Supplementary material for: Horizontal DNA Transfer Mechanisms of Bacteria as Weapons of Intragenomic Conflict
Source: PLoS Biol. 2016 Mar 2;14(3):e1002394. doi: 10.1371/journal.pbio.1002394 (PMC4774983; doi:10.1371/journal.pbio.1002394)
Supplement: S3 Table — (XLSX) [file pbio.1002394.s019.xlsx]

## Sheet: Epidemiological information
ENA Accession	Isolate Name	Alternative Isolate Name	BAPS Cluster	Sequence Type	Host	Date of Isolation
ERR054565	08B06183	SMRU873	1-19F	4414	ARI-0600_INFANT	2008-09-12
ERR049980	08B08222	SMRU909	1-19F	4414	ARI-0600_INFANT	2008-10-26
ERR057992	09B11099	SMRU2011	1-19F	4414	ARI-0968_INFANT	2009-10-19
ERR063884	09B12041	SMRU2091	1-19F	4414	ARI-0968_INFANT	2009-11-09
ERR273507	08B04917	SMRU628	1-19F	4414	ARI-0275_INFANT	2008-08-05
ERR054543	08B07217	SMRU803	1-19F	4414	ARI-0275_INFANT	2008-10-06
ERR054463	09B04631	SMRU1515	1-19F	4414	ARI-0279_INFANT	2009-05-08
ERR057880	09B09349	SMRU1899	1-19F	4414	ARI-0279_INFANT	2009-09-08
ERR063845	09B11735	SMRU2052	1-19F	4414	ARI-0741_MOTHER	2009-11-02
ERR063972	09B13027	SMRU2179	1-19F	4414	ARI-0741_MOTHER	2009-12-02
ERR051641	08B10007	SMRU1095	1-19F	SLV4414	ARI-0085_INFANT	2008-12-10
ERR054603	09B00349	SMRU1151	1-19F	SLV4414	ARI-0085_INFANT	2009-01-09
ERR051476	08B05309	SMRU666	1-19F	4414	ARI-0547_INFANT	2008-08-18
ERR050049	08B09154	SMRU978	1-19F	4414	ARI-0547_INFANT	2008-11-18
ERR051607	08B10347	SMRU1061	1-19F	4414	ARI-0547_INFANT	2008-12-18
ERR064204	10B01829	SMRU2466	1-19F	4414	ARI-0513_INFANT	2010-02-25
ERR064010	10B02360	SMRU2505	1-19F	4414	ARI-0513_INFANT	2010-03-11
ERR066213	09B13404	SMRU2222	1-19F	4414	ARI-0831_INFANT	2009-12-12
ERR069659	10B04734	SMRU2809	1-19F	4414	ARI-0831_INFANT	2010-06-14
ERR067914	10B05382	SMRU2883	1-19F	4414	ARI-0831_INFANT	2010-07-12
ERR063871	09B11914	SMRU2078	1-19F	4414	ARI-0422_INFANT	2009-11-04
ERR063935	09B12535	SMRU2142	1-19F	4414	ARI-0422_INFANT	2009-11-19
ERR066244	09B14127	SMRU2277	1-19F	4414	ARI-0422_INFANT	2009-12-31
ERR060002	09B07824	SMRU1774	1-19F	236	ARI-0800_INFANT	2009-07-31
ERR054441	09B04442	SMRU1492	1-19F	236	ARI-0800_INFANT	2009-05-04
ERR056842	09B06660	SMRU1696	1-19F	236	ARI-0800_INFANT	2009-07-02
ERR048027	08B02743	SMRU398	1-19F	4414	ARI-0460_INFANT	2008-05-21
ERR048161	08B03577	SMRU484	1-19F	4414	ARI-0460_INFANT	2008-06-23
ERR051435	08B04529	SMRU601	1-19F	4414	ARI-0460_INFANT	2008-07-24
ERR051493	08B05454	SMRU683	1-19F	4414	ARI-0460_INFANT	2008-08-21
ERR056730	08B07865	SMRU864	1-19F	4414	ARI-0460_INFANT	2008-10-20
ERR049994	08B08045	SMRU923	1-19F	236	ARI-0195_INFANT	2008-10-23
ERR050055	08B09225	SMRU984	1-19F	236	ARI-0195_INFANT	2008-11-19
ERR057789	09B05408	SMRU1591	1-19F	4414	ARI-0581_INFANT	2009-05-30
ERR057855	09B08962	SMRU1874	1-19F	4414	ARI-0581_INFANT	2009-08-29
ERR056695	08B06489	SMRU829	1-19F	4414	ARI-0084_INFANT	2008-09-19
ERR056729	08B07842	SMRU863	1-19F	4414	ARI-0084_INFANT	2008-10-20
ERR056812	09B06153	SMRU1666	1-19F	4414	ARI-0694_INFANT	2009-06-20
ERR057903	09B09696	SMRU1922	1-19F	4414	ARI-0694_INFANT	2009-09-17
ERR057993	09B11153	SMRU2012	1-19F	4414	ARI-0694_INFANT	2009-10-20
ERR084265	09B13712	SMRU2247	1-19F	4414	ARI-0694_INFANT	2009-12-21
ERR064166	10B01526	SMRU2428	1-19F	4414	ARI-0694_INFANT	2010-02-16
ERR067934	10B05521	SMRU2903	1-19F	4414	ARI-0694_INFANT	2010-07-19
ERR051416	08B04284	SMRU582	1-19F	4414	ARI-0360_INFANT	2008-07-17
ERR056720	08B07765	SMRU854	1-19F	4414	ARI-0360_INFANT	2008-10-17
ERR050048	08B09144	SMRU977	1-19F	4414	ARI-0360_INFANT	2008-11-18
ERR063909	09B12337	SMRU2116	1-19F	236	ARI-0998_INFANT	2009-11-16
ERR064175	10B01613	SMRU2437	1-19F	236	ARI-0998_INFANT	2010-02-18
ERR084276	10B07060	SMRU3122	1-19F	236	ARI-0998_INFANT	2010-10-16
ERR059993	09B07624	SMRU1765	1-19F	4414	ARI-0410_INFANT	2009-07-27
ERR057854	09B08941	SMRU1873	1-19F	4414	ARI-0410_INFANT	2009-08-28
ERR057931	09B10283	SMRU1950	1-19F	4414	ARI-0410_INFANT	2009-09-30
ERR051524	08B05833	SMRU714	1-19F	4414	ARI-0399_INFANT	2008-09-01
ERR051555	08B09226	SMRU985	1-19F	4414	ARI-0399_INFANT	2008-11-19
ERR049960	08B07000	SMRU889	1-19F	4414	ARI-0551_INFANT	2008-10-01
ERR049983	08B08227	SMRU912	1-19F	4414	ARI-0551_INFANT	2008-10-27
ERR056719	08B07761	SMRU853	1-19F	4414	ARI-0314_INFANT	2008-10-17
ERR050040	08B09010	SMRU969	1-19F	4414	ARI-0314_INFANT	2008-11-15
ERR066305	10B00569	SMRU2338	1-19F	4414	ARI-0877_INFANT	2010-01-18
ERR064197	10B01761	SMRU2459	1-19F	4414	ARI-0877_INFANT	2010-02-23
ERR067902	10B05042	SMRU2847	1-19F	4414	ARI-0877_INFANT	2010-06-28
ERR273488	08B03899	SMRU537	1-19F	1583	ARI-0031_INFANT	2008-07-03
ERR050007	08B08535	SMRU936	1-19F	1583	ARI-0031_INFANT	2008-11-03
ERR057895	09B09550	SMRU1914	1-19F	4414	ARI-0438_INFANT	2009-09-14
ERR057961	09B10913	SMRU1980	1-19F	4414	ARI-0438_INFANT	2009-10-15
ERR066209	09B13357	SMRU2218	1-19F	4414	ARI-0438_INFANT	2009-12-10
ERR066286	10B00395	SMRU2319	1-19F	4414	ARI-0438_INFANT	2010-01-12
ERR064178	10B01617	SMRU2440	1-19F	4414	ARI-0438_INFANT	2010-02-18
ERR067838	10B03272	SMRU2615	1-19F	4414	ARI-0438_INFANT	2010-04-13
ERR047928	08B00929	SMRU131	1-19F	236	ARI-0038_INFANT	2008-02-26
ERR048171	08B03672	SMRU494	1-19F	236	ARI-0038_INFANT	2008-06-25
ERR064019	10B02473	SMRU2514	1-19F	SLV4414	ARI-9992_INFANT	2010-03-15
ERR067854	10B03359	SMRU2631	1-19F	SLV4414	ARI-9992_INFANT	2010-04-16
ERR069668	10B04760	SMRU2818	1-19F	SLV4414	ARI-9992_INFANT	2010-06-15
ERR067932	10B05519	SMRU2901	1-19F	SLV4414	ARI-9992_INFANT	2010-07-19
ERR084320	10B07039	SMRU3118	1-19F	SLV4414	ARI-9992_INFANT	2010-10-14
ERR072197	10B05333	SMRU3048	1-19F	4414	ARI-0980_INFANT	2010-07-09
ERR072203	10B05983	SMRU3054	1-19F	4414	ARI-0980_INFANT	2010-08-12
ERR072215	10B06569	SMRU3066	1-19F	4414	ARI-0980_INFANT	2010-09-14
ERR072234	10B06874	SMRU3085	1-19F	4414	ARI-0980_INFANT	2010-10-04
ERR056705	08B07561	SMRU839	1-19F	236	ARI-0317_INFANT	2008-10-12
ERR273537	08B09659	SMRU1018	1-19F	236	ARI-0317_INFANT	2008-12-01
ERR067913	10B05380	SMRU2882	1-19F	236	ARI-0959_INFANT	2010-07-12
ERR084174	10B05975	SMRU2948	1-19F	236	ARI-0959_INFANT	2010-08-11
ERR072175	10B06526	SMRU3026	1-19F	236	ARI-0959_INFANT	2010-09-10
ERR051483	08B05350	SMRU673	1-19F	4414	ARI-0694_MOTHER	2008-08-19
ERR069672	10B04765	SMRU2822	1-19F	4414	ARI-0694_MOTHER	2010-06-15
ERR069680	10B04837	SMRU2830	1-19F	4414	ARI-0826_INFANT	2010-06-18
ERR067929	10B05517	SMRU2898	1-19F	4414	ARI-0826_INFANT	2010-07-19
ERR084201	10B06103	SMRU2975	1-19F	4414	ARI-0826_INFANT	2010-08-19
ERR072191	10B06669	SMRU3042	1-19F	4414	ARI-0826_INFANT	2010-09-20
ERR054466	09B04639	SMRU1518	1-19F	4414	ARI-0983_INFANT	2009-05-08
ERR069646	10B04589	SMRU2796	1-19F	4414	ARI-0983_INFANT	2010-06-07
ERR067881	10B05274	SMRU2874	1-19F	4414	ARI-0983_INFANT	2010-07-07
ERR084158	10B05887	SMRU2932	1-19F	4414	ARI-0983_INFANT	2010-08-06
ERR084313	10B06931	SMRU3111	1-19F	4414	ARI-0983_INFANT	2010-10-07
ERR051597	08B10191	SMRU1051	1-19F	4414	ARI-0277_INFANT	2008-12-15
ERR057893	09B09517	SMRU1912	1-19F	4414	ARI-0277_INFANT	2009-09-12
ERR057777	09B04395	SMRU1579	1-19F	4414	ARI-0947_INFANT	2009-05-02
ERR057798	09B05498	SMRU1600	1-19F	4414	ARI-0947_INFANT	2009-06-02
ERR059971	09B05953	SMRU1647	1-19F	4414	ARI-0947_INFANT	2009-06-15
ERR084293	09B03345	SMRU3139	1-19F	4414	ARI-0947_INFANT	2009-04-03
ERR049998	08B08288	SMRU927	1-19F	4414	ARI-0358_INFANT	2008-10-28
ERR056788	09B03894	SMRU1450	1-19F	4414	ARI-0358_INFANT	2009-04-20
ERR054246	09B02912	SMRU1369	1-19F	4414	ARI-0106_INFANT	2009-03-23
ERR056815	09B06191	SMRU1669	1-19F	4414	ARI-0106_INFANT	2009-06-22
ERR059983	09B07410	SMRU1755	1-19F	4414	ARI-0106_INFANT	2009-07-22
ERR054647	09B00982	SMRU1196	1-19F	4414	ARI-0934_INFANT	2009-01-28
ERR054365	09B01764	SMRU1272	1-19F	4414	ARI-0934_INFANT	2009-02-20
ERR054241	09B02865	SMRU1364	1-19F	4414	ARI-0934_INFANT	2009-03-21
ERR064080	10B03834	SMRU2678	1-19F	4414	ARI-0695_INFANT	2010-05-05
ERR069592	10B04227	SMRU2742	1-19F	4414	ARI-0695_INFANT	2010-05-21
ERR054374	09B01865	SMRU1281	1-19F	236	ARI-0817_INFANT	2009-02-24
ERR054285	09B03288	SMRU1408	1-19F	236	ARI-0817_INFANT	2009-04-01
ERR051569	08B09453	SMRU999	1-19F	5114	ARI-0782_INFANT	2008-11-25
ERR051620	08B10599	SMRU1074	1-19F	5114	ARI-0782_INFANT	2008-12-25
ERR089630	09B08534	SMRU1839	1-19F	236	ARI-0575_INFANT	2009-08-19
ERR057872	09B09236	SMRU1891	1-19F	236	ARI-0575_INFANT	2009-09-04
ERR051541	08B05430	SMRU731	1-19F	4414	ARI-0647_INFANT	2008-08-21
ERR052614	08B06533	SMRU757	1-19F	4414	ARI-0647_INFANT	2008-09-20
ERR051556	08B09230	SMRU986	1-19F	4414	ARI-0647_INFANT	2008-11-19
ERR056867	09B07022	SMRU1721	1-19F	4414	ARI-0484_INFANT	2009-07-13
ERR060006	09B08221	SMRU1802	1-19F	4414	ARI-0484_INFANT	2009-08-11
ERR050024	08B08723	SMRU953	1-19F	4414	ARI-0450_INFANT	2008-11-07
ERR273541	08B09714	SMRU1022	1-19F	4414	ARI-0450_INFANT	2008-12-01
ERR051585	08B09954	SMRU1039	1-19F	4414	ARI-0450_INFANT	2008-12-08
ERR054454	09B04509	SMRU1506	1-19F	4414	ARI-0450_INFANT	2009-05-05
ERR063801	09B08092	SMRU1792	1-19F	4414	ARI-0450_INFANT	2009-08-07
ERR057888	09B09394	SMRU1907	1-19F	4414	ARI-0450_INFANT	2009-09-09
ERR054403	09B02207	SMRU1310	1-19F	4414	ARI-0578_INFANT	2009-03-03
ERR063786	09B07956	SMRU1777	1-19F	4414	ARI-0578_INFANT	2009-08-04
ERR057935	09B10380	SMRU1954	1-19F	4414	ARI-0578_INFANT	2009-10-02
ERR063976	09B13084	SMRU2183	1-19F	4414	ARI-0578_INFANT	2009-12-03
ERR064234	10B02234	SMRU2496	1-19F	4414	ARI-0808_INFANT	2010-03-08
ERR067810	10B03121	SMRU2587	1-19F	4414	ARI-0808_INFANT	2010-04-06
ERR064082	10B03858	SMRU2680	1-19F	4414	ARI-0808_INFANT	2010-05-06
ERR069627	10B04505	SMRU2777	1-19F	4414	ARI-0808_INFANT	2010-06-03
ERR069632	10B04513	SMRU2782	1-19F	4414	ARI-0808_INFANT	2010-06-03
ERR067874	10B05212	SMRU2867	1-19F	4414	ARI-0808_INFANT	2010-07-05
ERR072230	10B06869	SMRU3081	1-19F	4414	ARI-0808_INFANT	2010-10-04
ERR066285	10B00394	SMRU2318	1-19F	4414	ARI-0438_MOTHER	2010-01-12
ERR064177	10B01616	SMRU2439	1-19F	4414	ARI-0438_MOTHER	2010-02-18
ERR054371	09B01839	SMRU1278	1-19F	4414	ARI-0915_INFANT	2009-02-23
ERR054249	09B02968	SMRU1372	1-19F	4414	ARI-0915_INFANT	2009-03-24
ERR054278	09B03269	SMRU1401	1-19F	4414	ARI-0964_INFANT	2009-04-01
ERR054430	09B04329	SMRU1481	1-19F	4414	ARI-0964_INFANT	2009-04-30
ERR063810	09B11215	SMRU2017	1-19F	4414	ARI-0813_INFANT	2009-10-21
ERR063916	09B12456	SMRU2123	1-19F	4414	ARI-0813_INFANT	2009-11-18
ERR084268	09B13718	SMRU2250	1-19F	4414	ARI-0813_INFANT	2009-12-21
ERR048011	08B02602	SMRU382	1-19F	4414	ARI-0271_INFANT	2008-05-16
ERR049982	08B08225	SMRU911	1-19F	4414	ARI-0271_INFANT	2008-10-26
ERR063802	09B08111	SMRU1793	1-19F	4414	ARI-0702_INFANT	2009-08-08
ERR063850	09B11757	SMRU2057	1-19F	4414	ARI-0702_INFANT	2009-11-02
ERR063914	09B12452	SMRU2121	1-19F	236	ARI-0829_INFANT	2009-11-18
ERR066321	10B00693	SMRU2354	1-19F	236	ARI-0829_INFANT	2010-01-21
ERR064012	10B02401	SMRU2507	1-19F	236	ARI-0829_INFANT	2010-03-12
ERR067845	10B03352	SMRU2622	1-19F	236	ARI-0829_INFANT	2010-04-16
ERR064135	10B04166	SMRU2733	1-19F	236	ARI-0829_INFANT	2010-05-19
ERR069678	10B04833	SMRU2828	1-19F	236	ARI-0829_INFANT	2010-06-18
ERR067944	10B05631	SMRU2913	1-19F	236	ARI-0829_INFANT	2010-07-23
ERR084322	10B07040	SMRU3120	1-19F	236	ARI-0829_INFANT	2010-10-14
ERR084279	10B07081	SMRU3125	1-19F	236	ARI-0829_INFANT	2010-10-18
ERR063949	09B12747	SMRU2156	1-19F	4414	ARI-0585_INFANT	2009-11-25
ERR064206	10B01848	SMRU2468	1-19F	4414	ARI-0585_INFANT	2010-02-25
ERR050005	08B08432	SMRU934	1-19F	4414	ARI-0131_INFANT	2008-10-31
ERR054398	09B02136	SMRU1305	1-19F	4414	ARI-0131_INFANT	2009-03-02
ERR060000	09B07772	SMRU1772	1-19F	4414	ARI-0131_INFANT	2009-07-30
ERR063841	09B11631	SMRU2048	1-19F	4414	ARI-0131_INFANT	2009-10-30
ERR063954	09B12844	SMRU2161	1-19F	4414	ARI-0131_INFANT	2009-11-27
ERR063990	09B13144	SMRU2197	1-19F	4414	ARI-0131_INFANT	2009-12-05
ERR066240	09B14092	SMRU2273	1-19F	4414	ARI-0131_INFANT	2009-12-30
ERR057981	09B09079	SMRU2000	1-19F	7991	ARI-0639_INFANT	2009-09-01
ERR063928	09B10381	SMRU2135	1-19F	7991	ARI-0639_INFANT	2009-10-02
ERR066252	10B00115	SMRU2285	1-19F	4414	ARI-0681_INFANT	2010-01-04
ERR066348	10B01028	SMRU2381	1-19F	4414	ARI-0681_INFANT	2010-02-01
ERR067884	10B05329	SMRU2877	1-19F	4414	ARI-0681_INFANT	2010-07-09
ERR063788	09B08002	SMRU1779	1-19F	4414	ARI-0345_INFANT	2009-08-05
ERR057876	09B09296	SMRU1895	1-19F	4414	ARI-0345_INFANT	2009-09-07
ERR057946	09B10629	SMRU1965	1-19F	4414	ARI-0345_INFANT	2009-10-08
ERR049097	08B01127	SMRU163	1-19F	4414	ARI-0004_INFANT	2008-03-06
ERR052597	08B01757	SMRU260	1-19F	4414	ARI-0004_INFANT	2008-04-08
ERR047992	08B02521	SMRU363	1-19F	4414	ARI-0004_INFANT	2008-05-12
ERR273491	08B03978	SMRU540	1-19F	4414	ARI-0004_INFANT	2008-07-07
ERR056685	08B07389	SMRU819	1-19F	4414	ARI-0004_INFANT	2008-10-09
ERR054584	09B00164	SMRU1132	1-19F	4414	ARI-0717_INFANT	2009-01-05
ERR067864	08B10549	SMRU2857	1-19F	4414	ARI-0717_INFANT	2008-12-24
ERR049981	08B08223	SMRU910	1-19F	4414	ARI-0352_INFANT	2008-10-26
ERR066272	10B00242	SMRU2305	1-19F	4414	ARI-0352_INFANT	2010-01-07
ERR084308	08B04687	SMRU3106	1-19F	4414	ARI-0352_INFANT	2008-07-29
ERR051514	08B01844	SMRU704	1-19F	4414	ARI-0010_INFANT	2008-04-14
ERR051515	08B02589	SMRU705	1-19F	4414	ARI-0010_INFANT	2008-05-15
ERR052617	08B06623	SMRU760	1-19F	4414	ARI-0010_INFANT	2008-09-22
ERR089628	09B08507	SMRU1837	1-19F	236	ARI-0901_INFANT	2009-08-18
ERR056881	09B07183	SMRU1736	1-19F	236	ARI-0901_INFANT	2009-07-16
ERR054389	09B02041	SMRU1296	1-19F	4414	ARI-0619_INFANT	2009-02-27
ERR054265	09B03119	SMRU1388	1-19F	4414	ARI-0619_INFANT	2009-03-27
ERR066215	09B13408	SMRU2224	1-19F	SLV4414	ARI-0944_INFANT	2009-12-12
ERR067847	10B03358	SMRU2624	1-19F	SLV4414	ARI-0944_INFANT	2010-04-16
ERR072179	10B06558	SMRU3030	1-19F	SLV4414	ARI-0944_INFANT	2010-09-13
ERR084318	10B07038	SMRU3116	1-19F	SLV4414	ARI-0944_INFANT	2010-10-14
ERR051606	08B10315	SMRU1060	1-19F	236	ARI-0332_INFANT	2008-12-18
ERR056807	09B06126	SMRU1661	1-19F	236	ARI-0332_INFANT	2009-06-19
ERR057863	09B09091	SMRU1882	1-19F	4414	ARI-9998_INFANT	2009-09-01
ERR063896	09B12136	SMRU2103	1-19F	4414	ARI-9998_INFANT	2009-11-11
ERR063989	09B13129	SMRU2196	1-19F	4414	ARI-9998_INFANT	2009-12-04
ERR063901	09B12186	SMRU2108	1-19F	4414	ARI-0845_INFANT	2009-11-12
ERR066284	10B00393	SMRU2317	1-19F	4414	ARI-0845_INFANT	2010-01-12
ERR064155	10B01379	SMRU2417	1-19F	4414	ARI-0845_INFANT	2010-02-11
ERR069665	10B04744	SMRU2815	1-19F	4414	ARI-0845_INFANT	2010-06-14
ERR067918	10B05400	SMRU2887	1-19F	4414	ARI-0845_INFANT	2010-07-13
ERR051610	08B10386	SMRU1064	1-19F	236	ARI-0371_INFANT	2008-12-19
ERR057759	09B05141	SMRU1561	1-19F	236	ARI-0371_INFANT	2009-05-22
ERR054280	09B03277	SMRU1403	1-19F	4414	ARI-0899_INFANT	2009-04-01
ERR063793	09B08061	SMRU1784	1-19F	4414	ARI-0899_INFANT	2009-08-06
ERR051475	08B05307	SMRU665	1-19F	4414	ARI-0496_INFANT	2008-08-18
ERR051602	08B10298	SMRU1056	1-19F	4414	ARI-0496_INFANT	2008-12-17
ERR051647	08B10513	SMRU1101	1-19F	4414	ARI-0071_INFANT	2008-12-23
ERR054378	09B01604	SMRU1285	1-19F	4414	ARI-0071_INFANT	2009-02-17
ERR049996	08B08251	SMRU925	1-19F	236	ARI-0166_INFANT	2008-10-28
ERR051577	08B09563	SMRU1007	1-19F	236	ARI-0166_INFANT	2008-11-27
ERR273527	08B05134	SMRU648	1-19F	4414	ARI-0468_INFANT	2008-08-12
ERR051553	08B06220	SMRU743	1-19F	4414	ARI-0468_INFANT	2008-09-12
ERR056704	08B07540	SMRU838	1-19F	4414	ARI-0468_INFANT	2008-10-13
ERR051592	08B10120	SMRU1046	1-19F	4414	ARI-0468_INFANT	2008-12-12
ERR054318	09B01435	SMRU1225	1-19F	4414	ARI-0468_INFANT	2009-02-11
ERR057891	09B09485	SMRU1910	1-19F	4414	ARI-0468_INFANT	2009-09-11
ERR063857	09B09505	SMRU2064	1-19F	236	ARI-0607_INFANT	2009-09-12
ERR063911	09B12343	SMRU2118	1-19F	236	ARI-0607_INFANT	2009-11-16
ERR067783	10B01468	SMRU2560	1-19F	236	ARI-0768_INFANT	2010-02-15
ERR067787	10B02225	SMRU2564	1-19F	236	ARI-0768_INFANT	2010-03-08
ERR067807	10B03090	SMRU2584	1-19F	236	ARI-0768_INFANT	2010-04-04
ERR069611	10B03105	SMRU2761	1-19F	236	ARI-0768_INFANT	2010-04-06
ERR069615	10B03917	SMRU2765	1-19F	236	ARI-0768_INFANT	2010-05-10
ERR069633	10B04533	SMRU2783	1-19F	236	ARI-0768_INFANT	2010-06-04
ERR069658	10B04707	SMRU2808	1-19F	236	ARI-0768_INFANT	2010-06-12
ERR273525	08B05103	SMRU646	1-19F	4414	ARI-0411_INFANT	2008-08-11
ERR273534	08B09632	SMRU1015	1-19F	4414	ARI-0411_INFANT	2008-11-28
ERR051626	08B09349	SMRU1080	1-19F	236	ARI-0921_INFANT	2008-11-24
ERR054375	09B01878	SMRU1282	1-19F	236	ARI-0921_INFANT	2009-02-24
ERR056833	09B06563	SMRU1687	1-19F	4414	ARI-0741_INFANT	2009-06-30
ERR057796	09B05469	SMRU1598	1-19F	4414	ARI-0741_INFANT	2009-06-01
ERR057929	09B10275	SMRU1948	1-19F	4414	ARI-0741_INFANT	2009-09-30
ERR066238	09B14086	SMRU2271	1-19F	4414	ARI-0741_INFANT	2009-12-30
ERR054357	09B01335	SMRU1264	1-19F	4414	ARI-0341_INFANT	2009-02-09
ERR057806	09B05548	SMRU1608	1-19F	4414	ARI-0341_INFANT	2009-06-03
ERR056725	08B06874	SMRU859	1-19F	4414	ARI-0665_INFANT	2008-09-29
ERR057834	09B07655	SMRU1853	1-19F	4414	ARI-0665_INFANT	2009-07-28
ERR054579	08B06921	SMRU887	1-19F	4414	ARI-0280_INFANT	2008-09-29
ERR051629	08B09646	SMRU1083	1-19F	4414	ARI-0280_INFANT	2008-12-01
ERR054351	09B01722	SMRU1258	1-19F	4414	ARI-0280_INFANT	2009-02-19
ERR054234	09B02816	SMRU1357	1-19F	4414	ARI-0280_INFANT	2009-03-19
ERR057785	09B05356	SMRU1587	1-19F	4414	ARI-0462_INFANT	2009-05-28
ERR057847	09B08832	SMRU1866	1-19F	4414	ARI-0462_INFANT	2009-08-26
ERR063947	09B12702	SMRU2154	1-19F	4414	ARI-0462_INFANT	2009-11-24
ERR057807	09B05549	SMRU1609	1-19F	4414	ARI-0827_INFANT	2009-06-03
ERR063878	09B10011	SMRU2085	1-19F	4414	ARI-0827_INFANT	2009-09-24
ERR066220	09B13462	SMRU2229	1-19F	4414	ARI-0827_INFANT	2009-12-13
ERR066337	09B13336	SMRU2370	1-19F	4414	ARI-0963_INFANT	2009-12-10
ERR064140	10B01251	SMRU2402	1-19F	4414	ARI-0963_INFANT	2010-02-08
ERR056817	09B06206	SMRU1671	1-19F	4414	ARI-0604_INFANT	2009-06-22
ERR059996	09B07679	SMRU1768	1-19F	4414	ARI-0604_INFANT	2009-07-28
ERR039647	08B00626	SMRU88	1-19F	4414	ARI-0097_INFANT	2008-02-08
ERR056761	09B03506	SMRU1423	1-19F	4414	ARI-0097_INFANT	2009-04-07
ERR054464	09B04633	SMRU1516	1-19F	4414	ARI-0097_INFANT	2009-05-08
ERR057825	09B05677	SMRU1627	1-19F	4414	ARI-0097_INFANT	2009-06-06
ERR273503	08B04103	SMRU552	1-19F	4414	ARI-0091_INFANT	2008-07-11
ERR273521	08B05086	SMRU642	1-19F	4414	ARI-0091_INFANT	2008-08-11
ERR051549	08B06166	SMRU739	1-19F	4414	ARI-0091_INFANT	2008-09-11
ERR056718	08B07726	SMRU852	1-19F	4414	ARI-0091_INFANT	2008-10-16
ERR060020	09B08360	SMRU1816	1-19F	SLV4414	ARI-0905_INFANT	2009-08-14
ERR057913	09B09904	SMRU1932	1-19F	SLV4414	ARI-0905_INFANT	2009-09-22
ERR057949	09B10640	SMRU1968	1-19F	SLV4414	ARI-0905_INFANT	2009-10-08
ERR063898	09B12169	SMRU2105	1-19F	SLV4414	ARI-0905_INFANT	2009-11-12
ERR066288	10B00425	SMRU2321	1-19F	SLV4414	ARI-0905_INFANT	2010-01-13
ERR064052	09B09583	SMRU3147	1-19F	SLV4414	ARI-0905_INFANT	2009-09-15
ERR060014	09B08291	SMRU1810	1-19F	236	ARI-0993_INFANT	2009-08-13
ERR057871	09B09234	SMRU1890	1-19F	236	ARI-0993_INFANT	2009-09-05
ERR084230	10B04751	SMRU3004	4-6B	315	ARI-0746_INFANT	2010-06-15
ERR084236	10B05468	SMRU3010	4-6B	315	ARI-0746_INFANT	2010-07-16
ERR047956	08B01883	SMRU279	4-6B	315	ARI-0178_INFANT	2008-04-15
ERR047998	08B02550	SMRU369	4-6B	315	ARI-0178_INFANT	2008-05-14
ERR057916	09B09958	SMRU1935	4-6B	315	ARI-0598_INFANT	2009-09-23
ERR066320	10B00689	SMRU2353	4-6B	315	ARI-0598_INFANT	2010-01-21
ERR064046	10B02684	SMRU2541	4-6B	315	ARI-0598_INFANT	2010-03-22
ERR066182	10B03523	SMRU2647	4-6B	315	ARI-0598_INFANT	2010-04-22
ERR069596	10B04316	SMRU2746	4-6B	315	ARI-0598_INFANT	2010-05-25
ERR056819	09B06210	SMRU1673	4-6B	315	ARI-0598_INFANT	2009-06-22
ERR057902	09B09692	SMRU1921	4-6B	315	ARI-0285_INFANT	2009-09-17
ERR084261	09B13626	SMRU2243	4-6B	315	ARI-0285_INFANT	2009-12-18
ERR064154	10B01328	SMRU2416	4-6B	315	ARI-0285_INFANT	2010-02-09
ERR051600	08B10231	SMRU1054	4-6B	315	ARI-0292_INFANT	2008-12-16
ERR054621	09B00561	SMRU1169	4-6B	315	ARI-0292_INFANT	2009-01-16
ERR072206	10B06136	SMRU3057	4-6B	315	ARI-0984_INFANT	2010-08-20
ERR072217	10B06656	SMRU3068	4-6B	315	ARI-0984_INFANT	2010-09-20
ERR066299	10B00508	SMRU2332	4-6B	315	ARI-9992_INFANT	2010-01-15
ERR067933	10B05519	SMRU2902	4-6B	315	ARI-9992_INFANT	2010-07-19
ERR084177	10B06048	SMRU2951	4-6B	315	ARI-9992_INFANT	2010-08-16
ERR069625	10B04479	SMRU2775	4-6B	DLV315	ARI-0771_INFANT	2010-06-02
ERR084190	10B05507	SMRU2964	4-6B	DLV315	ARI-0771_INFANT	2010-07-19
ERR064077	10B03798	SMRU2675	4-6B	315	ARI-0964_INFANT	2010-05-04
ERR069629	10B04507	SMRU2779	4-6B	315	ARI-0964_INFANT	2010-06-03
ERR067876	10B05216	SMRU2869	4-6B	315	ARI-0964_INFANT	2010-07-05
ERR050052	08B09217	SMRU981	4-6B	315	ARI-0428_INFANT	2008-11-19
ERR066323	10B00725	SMRU2356	4-6B	315	ARI-0428_INFANT	2010-01-22
ERR047967	08B01924	SMRU290	4-6B	315	ARI-0048_INFANT	2008-04-16
ERR047997	08B02542	SMRU368	4-6B	315	ARI-0048_INFANT	2008-05-13
ERR052643	08B04201	SMRU570	4-6B	315	ARI-0048_INFANT	2008-07-15
ERR051467	08B05171	SMRU657	4-6B	315	ARI-0048_INFANT	2008-08-13
ERR052602	08B06294	SMRU745	4-6B	315	ARI-0048_INFANT	2008-09-15
ERR057955	09B10874	SMRU1974	4-6B	315	ARI-0468_INFANT	2009-10-14
ERR063899	09B12182	SMRU2106	4-6B	315	ARI-0468_INFANT	2009-11-12
ERR057832	09B07470	SMRU1851	4-6B	315	ARI-0212_INFANT	2009-07-23
ERR054500	09B04076	SMRU1552	4-6B	315	ARI-0212_INFANT	2009-04-24
ERR056813	09B06165	SMRU1667	4-6B	315	ARI-0212_INFANT	2009-06-22
ERR063824	09B09291	SMRU2031	4-6B	315	ARI-0920_INFANT	2009-09-07
ERR063876	09B11979	SMRU2083	4-6B	315	ARI-0920_INFANT	2009-11-07
ERR067776	10B02933	SMRU2553	4-6B	315	ARI-0741_INFANT	2010-03-30
ERR067811	10B03124	SMRU2588	4-6B	315	ARI-0741_INFANT	2010-04-06
ERR064071	10B03757	SMRU2669	4-6B	315	ARI-0741_INFANT	2010-05-03
ERR064138	10B04195	SMRU2736	4-6B	315	ARI-0741_INFANT	2010-05-19
ERR069621	10B04431	SMRU2771	4-6B	315	ARI-0741_INFANT	2010-05-31
ERR084250	10B06504	SMRU3024	4-6B	315	ARI-0741_INFANT	2010-09-09
ERR066313	10B00619	SMRU2346	4-6B	315	ARI-0274_INFANT	2010-01-19
ERR056804	09B06090	SMRU1658	4-6B	315	ARI-0274_INFANT	2009-06-18
ERR067829	10B03234	SMRU2606	4-6B	315	ARI-0982_INFANT	2010-04-12
ERR064088	10B03934	SMRU2686	4-6B	315	ARI-0982_INFANT	2010-05-10
ERR069648	10B04627	SMRU2798	4-6B	315	ARI-0982_INFANT	2010-06-08
ERR067915	10B05386	SMRU2884	4-6B	315	ARI-0982_INFANT	2010-07-12
ERR084168	10B05949	SMRU2942	4-6B	315	ARI-0982_INFANT	2010-08-10
ERR048013	08B02613	SMRU384	4-6B	SLV315	ARI-0101_INFANT	2008-05-16
ERR048180	08B03742	SMRU503	4-6B	SLV315	ARI-0101_INFANT	2008-06-27
ERR054567	08B06323	SMRU875	4-6B	SLV315	ARI-0101_INFANT	2008-09-16
ERR057965	09B10943	SMRU1984	4-6B	315	ARI-0798_INFANT	2009-10-16
ERR063819	09B11290	SMRU2026	4-6B	315	ARI-0798_INFANT	2009-10-22
ERR069673	10B04788	SMRU2823	4-6B	315	ARI-0798_INFANT	2010-06-16
ERR051455	08B04439	SMRU621	4-6B	315	ARI-0456_INFANT	2008-07-22
ERR273513	08B04973	SMRU634	4-6B	315	ARI-0456_INFANT	2008-08-06
ERR051542	08B05436	SMRU732	4-6B	315	ARI-0456_INFANT	2008-08-21
ERR052605	08B06317	SMRU748	4-6B	315	ARI-0456_INFANT	2008-09-15
ERR066312	10B00617	SMRU2345	4-6B	315	ARI-0923_INFANT	2010-01-19
ERR064176	10B01615	SMRU2438	4-6B	315	ARI-0923_INFANT	2010-02-18
ERR064044	10B02680	SMRU2539	4-6B	315	ARI-0923_INFANT	2010-03-22
ERR066178	10B03466	SMRU2643	4-6B	315	ARI-0923_INFANT	2010-04-20
ERR064137	10B04168	SMRU2735	4-6B	315	ARI-0923_INFANT	2010-05-19
ERR069679	10B04835	SMRU2829	4-6B	315	ARI-0923_INFANT	2010-06-18
ERR067941	10B05600	SMRU2910	4-6B	315	ARI-0923_INFANT	2010-07-22
ERR047977	08B01990	SMRU300	4-6B	315	ARI-0378_INFANT	2008-04-21
ERR054518	08B05371	SMRU778	4-6B	315	ARI-0378_INFANT	2008-08-20
ERR072221	10B06705	SMRU3072	4-6B	315	ARI-0995_INFANT	2010-09-22
ERR072240	10B06976	SMRU3091	4-6B	315	ARI-0995_INFANT	2010-10-10
ERR066206	09B13348	SMRU2215	4-6B	315	ARI-0455_INFANT	2009-12-10
ERR084270	09B13723	SMRU2252	4-6B	315	ARI-0455_INFANT	2009-12-21
ERR066298	10B00507	SMRU2331	4-6B	315	ARI-0944_INFANT	2010-01-15
ERR064168	10B01532	SMRU2430	4-6B	315	ARI-0944_INFANT	2010-02-16
ERR064018	10B02472	SMRU2513	4-6B	315	ARI-0944_INFANT	2010-03-15
ERR064107	10B04089	SMRU2705	4-6B	315	ARI-0944_INFANT	2010-05-17
ERR069667	10B04759	SMRU2817	4-6B	315	ARI-0944_INFANT	2010-06-15
ERR067931	10B05518	SMRU2900	4-6B	315	ARI-0944_INFANT	2010-07-19
ERR084176	10B06047	SMRU2950	4-6B	315	ARI-0944_INFANT	2010-08-16
ERR084285	10B07159	SMRU3131	4-6B	315	ARI-0963_INFANT	2010-10-25
ERR064066	10B06928	SMRU3161	4-6B	315	ARI-0963_INFANT	2010-10-07
ERR060010	09B07011	SMRU1806	4-6B	315	ARI-0176_INFANT	2009-07-13
ERR060015	09B08293	SMRU1811	4-6B	315	ARI-0176_INFANT	2009-08-13
ERR069620	10B04423	SMRU2770	4-6B	315	ARI-0943_INFANT	2010-05-31
ERR067905	10B05076	SMRU2850	4-6B	315	ARI-0943_INFANT	2010-06-29
ERR067955	10B05839	SMRU2924	4-6B	315	ARI-0943_INFANT	2010-08-03
ERR048040	08B02116	SMRU315	4-6B	315	ARI-0247_INFANT	2008-04-25
ERR048110	08B03085	SMRU433	4-6B	315	ARI-0247_INFANT	2008-06-04
ERR051604	08B10306	SMRU1058	4-6B	315	ARI-0716_INFANT	2008-12-17
ERR054613	09B00430	SMRU1161	4-6B	315	ARI-0716_INFANT	2009-01-12
ERR057898	09B09643	SMRU1917	4-6B	315	ARI-0877_INFANT	2009-09-16
ERR063867	09B11867	SMRU2074	4-6B	315	ARI-0877_INFANT	2009-11-04
ERR054494	09B04989	SMRU1546	4-6B	315	ARI-0877_INFANT	2009-05-18
ERR049102	08B01185	SMRU168	4-6B	315	ARI-0203_MOTHER	2008-03-10
ERR273498	08B04062	SMRU547	4-6B	315	ARI-0203_MOTHER	2008-07-10
ERR064070	10B03746	SMRU2668	4-6B	315	ARI-0899_INFANT	2010-05-03
ERR069622	10B04460	SMRU2772	4-6B	315	ARI-0899_INFANT	2010-06-01
